# Supplementary material for: Transcriptome Profiles of Nod Factor-independent Symbiosis in the Tropical Legume Aeschynomene evenia
Source: Sci Rep. 2018 Jul 19;8:10934. doi: 10.1038/s41598-018-29301-0 (PMC6053390; doi:10.1038/s41598-018-29301-0)
Supplement: Supplementary file 5 — Supplementary Table 1 [file 41598_2018_29301_MOESM5_ESM.xlsx]

## Sheet: Up-regulated Genes
Supplementary Table 1: Differentially expressed genes during nodulation kinetics.
Contig(s)	Blast definition (NCR were manually annotated by comparison with SupplementaTable S2 data from Czernic et al., 2015)	log2 Fold Change
		6HPI	1DPI	2DPI	4DPI	6DPI
Genes Up-regulated at 6 hpi
CL22393Contig1	Chaperonin-like RbcX protein OS=Arabidopsis thaliana GN=At4g04330 PE=2 SV=1	7.07709	0.352646	1.21488	0.0269397	0.946134
CL26639Contig1	Nodulin-like protein OS=Medicago truncatula GN=MTR_3g099150 PE=4 SV=1	3.57341	0.314845	0.693687	0.51501	1.45284
CL26364Contig1	Heat shock factor protein HSF30, putative OS=Ricinus communis GN=RCOM_0911060 PE=3 SV=1	3.53896	0.334556	0.318722	0.46037	0.36819
CL17419Contig1	No Hit	3.49838	-0.0388512	0.452528	0.293913	0.034618
CL8511Contig2	No Hit	3.41102	0.281472	0.359688	0.561214	0.0246824
CL6312Contig1	Isochorismatase family protein pncA, putative OS=Medicago truncatula GN=MTR_4g093600 PE=2 SV=1	3.39521	0.19166	0.947876	0.794794	1.79518
CL8511Contig4	No Hit	3.38881	0.225596	0.0692296	0.553205	-0.102208
CL6696Contig1	Glycine max strain Williams 82 clone GM_WBb0026I18, complete sequence	3.36372	0.216674	0.647721	0.748237	0.244599
CL7022Contig4	Transcription factor jumonji domain-containing protein OS=Arabidopsis lyrata subsp. lyrata GN=ARALYDRAFT_479607 PE=4 SV=1	3.30147	0.260739	0.304944	0.599513	1.04816
CL19198Contig1	DNA binding protein, putative OS=Ricinus communis GN=RCOM_0734420 PE=4 SV=1	3.28016	0.48602	0.379417	0.476395	0.391576
CL8511Contig3	No Hit	3.27843	0.141116	0.192994	0.364852	0.441074
CL8511Contig1	Two-component response regulator ARR1 OS=Medicago truncatula GN=MTR_4g064730 PE=4 SV=1	3.2666	0.264747	0.256987	0.367794	0.284496
CL12818Contig2	hypothetical protein MTR_4g085990 [Medicago truncatula]	3.22742	0.290438	0.392566	0.623196	0.849595
CL7022Contig2	Transcription factor, putative OS=Ricinus communis GN=RCOM_1576970 PE=4 SV=1	3.18863	0.441017	0.169784	0.561063	0.790049
CL6312Contig2	Isochorismatase family protein pncA, putative OS=Medicago truncatula GN=MTR_4g093600 PE=2 SV=1	3.00984	-0.0933823	0.246663	0.31234	1.31547
CL29137Contig1	Two-component response regulator ARR1 OS=Medicago truncatula GN=MTR_4g064730 PE=4 SV=1	2.98836	0.174499	0.714107	0.275006	0.604615
CL33341Contig1	RING finger and CHY zinc finger domain-containing protein OS=Medicago truncatula GN=MTR_4g057310 PE=4 SV=1	2.98509	0.936722	0.953446	1.49609	1.40913
CL25763Contig1	Cold regulated protein 27 OS=Arabidopsis thaliana GN=COR27 PE=2 SV=1	2.9708	0.0175259	-0.101989	0.0640378	0.028628
CL12818Contig1	No Hit	2.96528	0.0508643	0.377362	0.485749	0.57047
CL2528Contig1	Expressed protein OS=Oryza sativa subsp. japonica GN=Os03g0265900 PE=2 SV=1	2.93834	0.454247	1.31721	1.32492	1.59347
CL2242Contig4	Tetratricopeptide repeat protein OS=Medicago truncatula GN=MTR_5g037400 PE=4 SV=1	2.93676	0.563153	0.992639	0.788793	0.638571
CL7022Contig1	Transcription factor jumonji domain-containing protein OS=Arabidopsis lyrata subsp. lyrata GN=ARALYDRAFT_479607 PE=4 SV=1	2.91711	0.206874	0.231757	0.384909	0.630348
CL23894Contig1	unknown [Glycine max]	2.79059	-0.0602897	0.11289	-0.059619	1.80988
CL28238Contig1	Pentatricopeptide repeat-containing protein OS=Medicago truncatula GN=MTR_4g083630 PE=4 SV=1	2.7722	0.253373	1.25015	1.09946	1.93095
CL70Contig1	GIGANTEA OS=Glycine max GN=GmGIb PE=2 SV=1	2.76637	0.270824	0.64812	0.600498	0.772209
CL1699Contig1	Expansin-like protein OS=Medicago truncatula GN=MTR_5g013440 PE=3 SV=1	2.74808	0.465695	1.06823	0.798282	0.703158
CL7022Contig3	Transcription factor, putative OS=Ricinus communis GN=RCOM_1576970 PE=4 SV=1	2.70946	0.378987	0.412692	0.27028	0.805219
CL2625Contig1	Two-component response regulator-like PRR73 OS=Medicago truncatula GN=MTR_3g092780 PE=4 SV=1	2.70596	0.594048	1.09357	1.23494	1.63772
CL2754Contig1	Circadian clock-associated FKF1 OS=Glycine max GN=FKF1 PE=2 SV=1	2.69731	0.364867	1.19692	1.09747	1.44304
CL31090Contig1	Nodulin-like protein OS=Medicago truncatula GN=MTR_3g099150 PE=4 SV=1	2.69583	-0.224535	0.45874	-0.00781128	0.553324
CL1699Contig3	Expansin-like protein OS=Medicago truncatula GN=MTR_5g013440 PE=3 SV=1	2.69038	0.686799	1.19282	1.1088	0.965252
CL28562Contig1	Cytochrome P450 71B10 OS=Medicago truncatula GN=MTR_5g045770 PE=3 SV=1	2.6863	0.466898	-0.0595411	0.673298	0.773764
CL2754Contig2	Circadian clock-associated FKF1 OS=Glycine max GN=FKF1 PE=2 SV=1	2.67455	0.489067	1.12022	1.12025	1.66996
CL1699Contig2	Expansin-like protein OS=Medicago truncatula GN=MTR_5g013440 PE=3 SV=1	2.64832	0.559653	1.15867	0.929032	0.844278
CL5744Contig1	CONSTANS-like zinc finger protein OS=Medicago truncatula GN=MTR_8g104190 PE=4 SV=1	2.62578	-0.123116	0.771139	0.691017	0.972131
CL4439Contig2	Early flowering OS=Medicago truncatula GN=MTR_3g070490 PE=4 SV=1	2.57389	0.451023	0.734702	0.774307	1.78002
CL6285Contig1	Calvin cycle protein CP12 OS=Medicago truncatula GN=MTR_1g087030 PE=2 SV=1	2.57006	0.754168	1.00274	1.43709	1.41316
CL11246Contig1	Expressed protein OS=Oryza sativa subsp. japonica GN=Os03g0217000 PE=4 SV=1	2.56647	0.487068	1.15484	1.49228	1.54517
CL701Contig1	Small heat shock protein C4 OS=Medicago truncatula GN=MTR_5g091960 PE=3 SV=1	2.55321	0.339512	0.90168	0.849159	1.17616
CL784Contig2	ATP/ADP transporter (Fragment) OS=Populus trichocarpa GN=PtrAATP1 PE=4 SV=1	2.45133	0.268593	0.893374	0.84065	1.22615
CL23993Contig1	PREDICTED: fructose-1,6-bisphosphatase, chloroplastic-like [Glycine max]	2.42187	0.35726	0.88482	1.01173	1.37418
CL20285Contig1	Ubiquitin-protein ligase, putative OS=Ricinus communis GN=RCOM_0010960 PE=4 SV=1	2.41282	0.300369	0.334758	0.361967	0.333244
CL32096Contig1	No Hit	2.38145	0.813128	0.812672	0.477522	0.863136
CL7639Contig2	Sulfite exporter TauE/SafE family protein OS=Arabidopsis thaliana GN=At4g21250 PE=4 SV=1	2.37391	-0.128394	0.890057	0.589622	1.24506
CL17762Contig1	RING finger and CHY zinc finger domain-containing protein OS=Medicago truncatula GN=MTR_3g108240 PE=4 SV=1	2.31615	0.309213	0.64424	1.13256	0.921166
CL5164Contig1	Cysteine-rich repeat secretory protein OS=Medicago truncatula GN=MTR_2g088980 PE=4 SV=1	2.29056	0.4389	0.354501	0.131788	0.18798
CL16775Contig1	No Hit	2.27208	-0.389384	0.601648	-0.370927	-1.52991
CL16449Contig1	MYB transcription factor MYB136 OS=Glycine max GN=MYB136 PE=2 SV=1	2.237	0.205801	0.359526	0.510009	1.02449
CL11195Contig1	GDSL esterase/lipase APG OS=Medicago truncatula GN=MTR_2g100620 PE=4 SV=1	2.2177	0.142251	0.577424	0.551643	0.660776
CL19818Contig1	CRAL-TRIO domain-containing protein OS=Medicago truncatula GN=MTR_7g087500 PE=4 SV=1	2.18726	0.420736	-0.136716	-0.103906	-0.179807
CL9713Contig1	Chaperone protein dnaJ OS=Medicago truncatula GN=MTR_1g038430 PE=4 SV=1	2.17788	-0.136944	0.49157	0.322182	0.231967
CL4439Contig1	No Hit	2.17612	0.384628	0.584447	0.730784	1.61451
CL7289Contig1	Pyruvate orthophosphate dikinase regulatory protein OS=Glycine max GN=Gma.30391 PE=2 SV=1	2.16122	0.333079	0.855811	0.804633	1.17503
CL11905Contig1	F-box family protein OS=Arabidopsis lyrata subsp. lyrata GN=ARALYDRAFT_477187 PE=4 SV=1	2.14798	0.22587	0.401787	0.374367	0.344495
CL10109Contig1	Zinc finger CCCH domain-containing protein OS=Medicago truncatula GN=MTR_4g078660 PE=4 SV=1	2.08718	0.0501342	0.264235	-0.614777	1.96664
CL6272Contig1	Zinc finger CCCH domain-containing protein OS=Medicago truncatula GN=MTR_4g078660 PE=4 SV=1	2.03572	0.0475694	0.254424	-0.627319	1.96897
CL29163Contig1	No Hit	2.02023	0.112716	1.3698	1.01869	1.79338
CL522Contig2	Medicago truncatula Serine/threonine protein kinase (MTR_3g100090) mRNA, complete cds	2.01781	0.391956	0.171463	0.331936	-0.348852
CL19828Contig1	Pentatricopeptide repeat-containing protein OS=Medicago truncatula GN=MTR_4g083630 PE=4 SV=1	2.00267	0.0648565	1.00713	1.06853	1.93028
Genes Up-regulated at 1 dpi
CL15331Contig1	No Hit	0.473676	2.36608	1.29999	0.321805	1.55398
CL25708Contig1	Early nodulin-like protein OS=Medicago truncatula GN=MTR_4g078410 PE=4 SV=1	0.898455	4.47982	2.38191	0.212185	-0.743091
Genes Up-regulated at 1 and 2 dpi
CL7847Contig1	No Hit	0.42033	3.76509	2.76537	1.56745	1.90759
Genes Up-regulated at 2 dpi
CL28503Contig1	No Hit	1.54759	2.98005	3.06533	1.97487	1.78584
CL17840Contig1	Germin-like protein subfamily 1 member OS=Medicago truncatula GN=MTR_6g005310 PE=2 SV=1	-0.844476	1.82419	2.21686	1.67065	0.685597
CL1Contig88	Germin-like protein subfamily 1 member OS=Medicago truncatula GN=MTR_4g017040 PE=4 SV=1	-0.426989	1.8897	2.18235	1.79122	1.06589
CL22649Contig1	Orf100 OS=Phoenix dactylifera GN=orf100 PE=4 SV=1	1.21679	1.61742	2.02032	1.75933	1.27599
CL33828Contig1	No Hit	-1.18867	1.62194	2.00661	1.11099	0.0616721
Genes Up-regulated at 4 dpi
CL28471Contig1	Ankyrin-like protein OS=Medicago truncatula GN=MTR_5g021100 PE=4 SV=1	-1.23248	0.517321	0.689709	2.69899	1.66389
CL19554Contig1	Ankyrin-like protein OS=Medicago truncatula GN=MTR_5g021100 PE=4 SV=1	-0.55702	0.633428	0.443995	2.6648	1.36487
CL33988Contig1	No Hit	0.922249	0.845323	1.79112	2.58665	0.852006
CL21081Contig1	Ankyrin-like protein OS=Medicago truncatula GN=MTR_5g021100 PE=4 SV=1	-1.30059	0.659486	0.747996	2.58077	1.48624
CL16530Contig1	GDSL esterase/lipase CPRD49 OS=Medicago truncatula GN=MTR_4g016510 PE=4 SV=1	0.322391	0.109614	0.495984	2.52717	1.39037
CL34574Contig1	No Hit	-0.0737695	0.557138	0.298393	2.42224	1.53626
CL23921Contig1	Myb-relared transcription factor VvMYBA2 OS=Vitis vinifera GN=VvmybA2 PE=2 SV=1	0.0949239	0.891291	-0.0602327	2.3385	0.56772
CL10785Contig1	Protein RUPTURED POLLEN GRAIN OS=Medicago truncatula GN=MTR_3g098910 PE=4 SV=1	0.891014	0.426649	0.746691	2.27439	-0.312129
CL29Contig9	No Hit	1.86612	0.420235	1.56799	2.15919	1.59484
CL18276Contig2	Transmembrane protein OS=Medicago truncatula GN=MTR_3g051220 PE=4 SV=1	-0.429563	1.10393	-0.0948438	2.14418	0.614084
CL25511Contig1	White-brown-complex ABC transporter family OS=Populus trichocarpa GN=POPTRDRAFT_825159 PE=3 SV=1	-0.73999	1.27302	1.02321	2.13251	1.3877
CL877Contig4	Putative membrane protein ycf1 OS=Lotus japonicus GN=ycf1 PE=3 SV=1	1.28035	1.41857	0.954207	2.09713	1.76457
Genes Up-regulated at 4 and 6 dpi
CL12624Contig1	At3g56220 OS=Arabidopsis thaliana GN=F18O21_180 PE=2 SV=1	1.9257	0.128793	0.927501	4.94264	9.01958
CL32593Contig1	No Hit	0.7443	1.47991	2.55499	4.89381	8.60397
CL1481Contig2	CASP-like protein N24 OS=Medicago truncatula GN=N24 PE=2 SV=1	1.58605	0.216236	1.5844	4.33438	9.24619
CL1808Contig2	Auxin-induced protein 5NG4 OS=Medicago truncatula GN=MTR_2g102340 PE=4 SV=1	2.16856	1.47857	2.10839	4.28979	9.51188
CL19799Contig1	unknown [Glycine max]	0.300055	-0.395703	0.312072	4.21608	6.55612
CL1808Contig8	No Hit	1.61572	0.953466	1.58557	4.04539	8.9907
CL23888Contig1	No Hit	0.899366	1.85281	2.5379	3.97908	7.69954
CL13685Contig1	Polyphenol oxidase A1 OS=Medicago truncatula GN=MTR_2g013030 PE=4 SV=1	1.12056	0.913333	0.720553	3.96886	3.48809
CL1460Contig1	LlDD2A18 OS=Lupinus luteus PE=4 SV=1	1.92242	3.18535	2.60349	3.93035	9.73379
CL30777Contig1	No Hit	1.45042	0.0429863	1.23066	3.90982	8.53266
CL18978Contig1	Polyphenol oxidase A1 OS=Medicago truncatula GN=MTR_4g036500 PE=4 SV=1	1.28738	0.230285	0.306055	3.86879	3.42354
CL17622Contig1	No Hit	0.0992147	1.70226	2.16014	3.85761	7.05524
CL15948Contig1	No Hit	0.789943	0.0513506	1.90969	3.85568	6.16488
CL6108Contig1	Transporter, putative OS=Ricinus communis GN=RCOM_1442510 PE=4 SV=1	0.595085	1.38102	1.84363	3.80253	7.84099
CL16286Contig1	hypothetical protein MTR_8g074760 [Medicago truncatula]	1.00912	0.925759	0.543713	3.77351	7.36429
CL4595Contig2	Sulfate/bicarbonate/oxalate exchanger and transporter sat-1 OS=Medicago truncatula GN=MTR_3g087740 PE=4 SV=1	1.55763	2.79038	2.31053	3.74563	8.32022
CL773Contig1	Fructose-bisphosphate aldolase OS=Glycine max PE=3 SV=1	1.86937	1.98256	1.79312	3.65666	9.41234
CL8816Contig1	No Hit	0.7443	1.62735	1.56961	3.62601	7.63168
CL2477Contig2	Lectin OS=Glycine max GN=Gma.27524 PE=2 SV=2	1.62548	0.0429863	1.23066	3.62054	9.35801
CL8816Contig2	Symbiotic remorin 1 OS=Medicago truncatula GN=SYMREM1 PE=4 SV=1	0.775618	1.54026	1.51615	3.6196	7.74106
CL3940Contig2	AeNCR93	0.7443	1.95628	1.12835	3.57048	8.24306
CL27860Contig1	No Hit	0.403366	1.83963	2.40192	3.54872	7.34
CL773Contig2	Fructose-bisphosphate aldolase OS=Glycine max PE=3 SV=1	1.44473	2.00716	1.60833	3.50053	9.53379
CL10282Contig1	AeNCR8	1.41679	0.048442	0.695956	3.47083	8.6562
CL3173Contig2	No Hit	1.41679	0.912747	1.9321	3.47083	8.05269
CL25008Contig1	No Hit	1.4298	-0.308795	1.36169	3.36899	8.3621
CL8739Contig1	Hermes OS=Medicago truncatula GN=Vpy PE=4 SV=1	0.754106	1.96538	1.76718	3.36604	6.941
CL1159Contig1	AeNCR32	2.28105	3.0173	2.62486	3.35805	9.96613
CL32518Contig1	No Hit	0.392519	0.691205	1.10647	3.33409	5.27899
CL8513Contig2	No Hit	3.12542	1.44662	2.50245	3.32049	10.7849
CL29725Contig1	Cytosolic fructose-1 6-bisphosphatase OS=Medicago truncatula GN=MTR_2g008030 PE=3 SV=1	-0.589114	1.11339	1.12825	3.24476	3.1302
CL1031Contig3	Epoxide hydrolase OS=Medicago truncatula GN=MTR_7g113050 PE=4 SV=1	0.822791	1.58645	1.90706	3.23348	6.90717
CL36Contig6	Leucine-rich repeat transmembrane protein OS=Medicago truncatula GN=MTR_5g078080 PE=4 SV=1	0.705631	1.99912	1.5847	3.20594	7.09317
CL1808Contig9	No Hit	1.25115	0.0429863	1.25517	3.17409	8.40721
CL12671Contig2	No Hit	2.16856	1.31417	1.0399	3.16255	10.0542
CL1808Contig6	No Hit	1.57064	1.30557	1.69499	3.1605	8.57322
CL11729Contig2	AeNCR81	0.7443	0.413235	0.803101	3.16002	8.31292
CL8816Contig3	Symbiotic remorin 1 OS=Medicago truncatula GN=SYMREM1 PE=4 SV=1	0.948067	1.31276	0.999485	3.12882	7.05001
CL25412Contig1	PREDICTED: Glycine max uncharacterized LOC100776630 (LOC100776630), miscRNA	-0.699629	-0.612726	0.889615	3.08559	5.20846
CL1101Contig1	AeNCR82	0.7443	1.62795	1.66409	3.07789	6.4507
CL4565Contig1	No Hit	1.67942	1.94419	2.67741	2.99416	9.31372
CL18691Contig1	Cytosolic fructose-1 6-bisphosphatase OS=Medicago truncatula GN=MTR_113s0012 PE=3 SV=1	-1.69857	1.15936	1.22521	2.98049	3.22229
CL81Contig3	Sst1 protein OS=Lotus japonicus GN=sst1 PE=2 SV=1	1.62894	2.09261	2.14326	2.96489	9.66193
CL81Contig1	Sst1 protein OS=Lotus japonicus GN=sst1 PE=2 SV=1	1.73919	2.15517	2.00713	2.94131	9.5705
CL13254Contig1	No Hit	1.07684	1.92381	1.42828	2.92872	6.36689
CL14045Contig1	Maturase K OS=Medicago truncatula GN=MTR_103s0096 PE=4 SV=1	0.760695	0.356332	0.589274	2.78421	5.34187
CL2022Contig1	Nodulin-21 OS=Glycine max PE=2 SV=1	1.31894	2.19422	1.93918	2.76387	8.44656
CL20534Contig1	Cytokinin dehydrogenase 3 OS=Glycine max GN=CKX3 PE=2 SV=1	-0.0279759	1.13868	1.7002	2.7611	4.69773
CL1808Contig4	Auxin-induced protein 5NG4 OS=Medicago truncatula GN=MTR_2g102340 PE=4 SV=1	1.17596	-0.195233	0.601069	2.72649	8.83465
CL1808Contig5	Auxin-induced protein 5NG4 OS=Medicago truncatula GN=MTR_2g102340 PE=4 SV=1	0.7443	0.762751	1.06075	2.71991	7.45446
CL15948Contig2	No Hit	0.58298	0.654019	1.17385	2.7048	4.87946
CL12671Contig1	No Hit	1.78158	1.27754	0.778145	2.65849	9.27621
CL81Contig2	Sulfate transporter 3.1 OS=Medicago truncatula GN=MTR_6g086170 PE=4 SV=1	1.58276	1.74714	1.99602	2.65339	9.33216
CL2683Contig3	Probable LRR receptor-like serine/threonine-protein kinase At5g16900 OS=Arabidopsis thaliana GN=At5g16900 PE=2 SV=1	0.293357	1.68694	0.954336	2.62146	6.24013
CL13868Contig1	ABC transporter OS=Medicago truncatula GN=STR2 PE=2 SV=1	0.935777	0.118257	1.38929	2.61294	5.75164
CL2537Contig1	No Hit	1.54164	1.1226	1.47533	2.61023	2.21511
CL24046Contig1	Riorf20 protein OS=Agrobacterium rhizogenes GN=riorf20 PE=4 SV=1	0.0862485	0.595926	1.38657	2.60151	3.51085
CL10408Contig2	Peptide transporter OS=Lotus japonicus GN=LjNOD65 PE=2 SV=1	1.04792	1.98646	1.64238	2.57483	8.32207
CL20338Contig1	Anion exchanger family protein OS=Medicago truncatula GN=MTR_2g103230 PE=4 SV=1	-0.302288	0.241922	1.66228	2.52891	5.65751
CL31700Contig1	conserved hypothetical protein [Ricinus communis]	0.592442	0.451926	0.0119715	2.52593	5.16875
CL16800Contig1	Putative glucosyltransferase OS=Glycine max GN=Gma.53200 PE=3 SV=2	-0.684978	0.373518	0.635344	2.51019	5.36178
CL3601Contig1	Reticuline oxidase OS=Medicago truncatula GN=MTR_119s0002 PE=4 SV=1	0.915541	1.14614	1.0723	2.46632	7.58509
CL2757Contig2	No Hit	0.809887	1.13004	1.8092	2.42665	4.60897
CL2757Contig1	BZIP transcription factor OS=Medicago truncatula GN=MTR_5g054900 PE=4 SV=1	0.641352	0.567558	1.40993	2.41035	4.65916
CL16712Contig1	PREDICTED: Glycine max B3 domain-containing transcription factor NGA1-like (LOC100812161), mRNA	-0.0652049	0.0412373	0.261353	2.35494	4.84719
CL25338Contig1	Lipoxygenase OS=Glycine max GN=Gma.52258 PE=3 SV=1	-0.93888	0.430268	1.696	2.34502	3.12282
CL27439Contig1	RNA-binding protein OS=Medicago truncatula GN=MTR_7g118120 PE=4 SV=1	0.583528	1.06236	0.430393	2.31642	3.78759
CL1413Contig5	Glycine max clone GM_WBb0066C09, complete sequence	0.203799	0.287176	1.17927	2.27913	3.56304
CL9922Contig1	Indole-3-acetic acid inducible OS=Medicago truncatula GN=MTR_4g128070 PE=4 SV=1	0.834237	0.646112	1.39614	2.26041	6.10068
CL1195Contig3	Sulfate transporter OS=Medicago truncatula GN=MTR_2g008470 PE=4 SV=1	1.02513	2.0898	1.69786	2.2493	8.61725
CL5173Contig1	Peroxidase OS=Medicago truncatula GN=MTR_2g008710 PE=2 SV=1	0.616121	0.309724	1.58474	2.20206	3.01545
CL1Contig1266	No Hit	1.42039	0.886036	1.7201	2.1827	2.77956
CL21581Contig1	1-deoxy-D-xylulose 5-phosphate reductoisomerase OS=Glycine max GN=DXR2 PE=2 SV=1	0.283365	0.708437	0.271704	2.15288	2.76251
CL30190Contig1	Nodulin 26-like protein OS=Medicago truncatula GN=NIP4 PE=2 SV=1	0.647214	1.42382	1.29426	2.14015	3.20921
CL1413Contig2	At2g31160/T16B12.3 OS=Arabidopsis thaliana GN=LSH3 PE=2 SV=1	0.174865	0.0797246	1.08178	2.13933	3.34929
CL28518Contig1	No Hit	0.129582	1.05522	1.17691	2.1132	2.16377
CL30683Contig1	unknown [Lotus japonicus]	0.133795	1.294	1.48918	2.09685	2.01348
CL1442Contig2	No Hit	1.11999	1.71161	1.1525	2.08927	5.96615
CL2537Contig3	Adenine phosphoribosyltransferase OS=Medicago truncatula GN=MTR_3g106780 PE=3 SV=1	1.67219	0.688226	1.21735	2.08307	2.07056
CL11483Contig1	Gibberellin 3-beta-hydroxylase OS=Medicago truncatula GN=MTR_2g102570 PE=3 SV=1	0.761426	1.60477	1.52108	2.07018	2.69824
CL1413Contig4	Glycine max clone GM_WBb0066C09, complete sequence	0.0288071	-0.122238	1.03872	2.06974	3.19029
CL1442Contig3	No Hit	0.795125	1.66125	1.19782	2.0359	5.812
CL27156Contig1	Mads box protein, putative OS=Ricinus communis GN=RCOM_1619940 PE=4 SV=1	0.379817	0.730397	1.79388	2.03252	3.8229
CL23487Contig1	No Hit	0.434979	1.05262	0.696672	2.02942	6.75601
CL17554Contig1	Stomatin-like protein OS=Medicago truncatula GN=MTR_3g093120 PE=4 SV=1	0.630941	1.22563	1.7512	2.02458	2.6872
CL2537Contig6	No Hit	1.80737	0.744697	1.219	2.01462	2.10479
CL1413Contig3	At2g31160/T16B12.3 OS=Arabidopsis thaliana GN=LSH3 PE=2 SV=1	0.187933	0.0506894	1.05653	2.00558	3.18944
Genes Up-regulated at 6 dpi						8.26494
CL1Contig24	No Hit	3.36908	-0.230746	2.79326	1.30179	12.0337
CL5Contig2	No Hit	3.05478	0.265088	2.07899	2.73987	11.5241
CL1Contig1380	No Hit	2.96773	0.207001	2.44563	1.1242	11.4885
CL295Contig1	AeNCR09	3.65874	0.166327	1.55213	-0.133592	11.4019
CL6083Contig1	AeNCR22	3.44764	0.50517	1.52797	-0.589375	11.3661
CL1Contig354	No Hit	2.8774	-0.4946	2.13383	0.965132	11.3496
CL126Contig1	No Hit	2.69736	-0.372868	1.1633	-0.24539	11.2642
CL5726Contig2	AeNCR24	2.99622	2.26975	2.91075	2.7873	11.0907
CL1Contig1158	No Hit	2.41658	0.348218	1.99705	0.702576	11.076
CL1531Contig1	AeNCR26	3.18905	0.388176	1.28583	-0.266994	11.044
CL54Contig2	No Hit	2.60696	-0.160203	1.43858	-0.0647186	11.0314
CL1Contig326	No Hit	2.29084	-0.380146	1.43555	0.68012	11.0233
CL1Contig838	No Hit	2.66839	0.145288	1.99984	0.767203	10.9964
CL5Contig10	No Hit	2.80078	0.390357	1.50218	1.76438	10.8792
CL8618Contig1	AeNCR01	2.91715	0.583455	2.622	1.58749	10.7067
CL3Contig5	Non-symbiotic hemoglobin, putative OS=Ricinus communis GN=RCOM_0938380 PE=3 SV=1	2.36965	1.26255	1.04807	1.34895	10.5475
CL5Contig8	No Hit	2.50632	0.450015	1.88131	1.8038	10.5474
CL5Contig3	No Hit	2.45835	-0.15091	1.69783	2.17035	10.5123
CL5Contig1	No Hit	2.43507	0.396861	1.86586	2.62969	10.505
CL54Contig5	No Hit	2.10859	0.048442	1.02354	0.0393301	10.4188
CL11599Contig1	AeNCR21	2.21041	0.128793	1.26117	0.527756	10.3263
CL54Contig3	No Hit	1.99781	0.157802	1.13884	-0.364762	10.2925
CL1Contig16	AeNCR55	2.52449	0.233759	0.967096	0.408797	10.2507
CL35Contig5	Phenylalanine ammonia-lyase 1 OS=Glycine max GN=PAL1 PE=3 SV=1	1.96075	0.34147	1.15625	1.1911	10.1372
CL4882Contig1	AeNCR19	2.56219	0.0429863	0.844281	0.077112	10.0843
CL9423Contig2	AeNCR12	2.65208	0.0614541	1.4925	0.0608742	10.0501
CL3731Contig1	AeNCR02	2.19739	0.048442	0.884142	-0.298456	10.0462
CL26264Contig1	AeNCR45	1.81767	-0.612726	0.938249	-0.589375	10.0384
CL1720Contig3	NPR1 OS=Medicago truncatula GN=MTR_2g039880 PE=4 SV=1	1.96643	0.187107	1.65357	0.148275	10.0346
CL10596Contig1	AeNCR34	2.0622	1.25345	1.48272	0.899365	10.0092
CL126Contig2	No Hit	1.62548	0.0429863	0.811592	-0.335099	9.98765
CL682Contig4	AeNCR50	1.26069	-0.321807	1.0012	-0.699892	9.95775
CL5Contig5	No Hit	1.98978	-0.245565	0.819713	1.6548	9.9498
CL3827Contig1	AeNCR68	2.28105	0.048442	1.19525	0.701544	9.93316
CL10838Contig1	AeNCR11	2.2367	-0.125966	1.15119	-0.491375	9.9304
CL5726Contig1	AeNCR57	2.06807	1.40011	2.42007	2.3423	9.89246
CL1327Contig3	No Hit	2.03453	-0.554355	-0.278434	-0.601729	9.88748
CL2637Contig2	AeNCR15	2.13366	-0.357129	0.617549	-0.418411	9.87538
CL21671Contig1	AeNCR20	1.92242	0.0429863	0.255174	0.077112	9.87066
CL1Contig509	AeNCR28	2.23642	-0.0941932	1.28394	0.148781	9.85525
CL452Contig1	AeNCR03	1.89176	0.478412	0.39535	0.389847	9.83313
CL3731Contig2	AeNCR48	2.16856	0.0429863	1.24894	0.0663374	9.82086
CL10753Contig2	AeNCR18	2.27748	0.0429863	0.255174	0.0663374	9.80444
CL54Contig1	No Hit	1.45042	0.413235	0.540228	0.697256	9.78345
CL3827Contig3	AeNCR38	2.28105	0.397958	1.03994	0.300108	9.74874
CL8513Contig1	No Hit	2.37876	0.761654	1.27928	1.42781	9.64499
CL7874Contig1	AeNCR10	1.80934	0.583455	0.869595	1.67381	9.58831
CL2051Contig3	AeNCR60	1.91269	0.912747	1.46324	0.0393301	9.58773
CL54Contig4	No Hit	1.49004	0.198147	1.04154	-0.484594	9.56969
CL5665Contig1	Os01g0652700 protein OS=Oryza sativa subsp. japonica GN=OSJNBb0032K15.20 PE=4 SV=1	2.28667	0.96239	1.03086	1.96152	9.55789
CL15279Contig1	AeNCR79	2.01396	0.114447	0.667866	1.17949	9.55146
CL1632Contig1	Auxin-induced protein 5NG4 OS=Medicago truncatula GN=MTR_2g027030 PE=4 SV=1	1.63752	0.0785481	0.203826	0.388125	9.53687
CL1591Contig1	No Hit	1.70609	0.446532	0.960246	1.08499	9.53186
CL2051Contig1	AeNCR36	1.55763	0.912747	1.31749	0.0393301	9.48256
CL24618Contig1	AeNCR66	2.01396	-0.321807	0.413352	-0.699892	9.45026
CL4722Contig2	AeNCR43	0.969768	0.159095	0.180268	-0.251589	9.44015
CL7874Contig2	AeNCR35	2.04427	0.109015	0.348257	0.881558	9.43093
CL2051Contig4	AeNCR59	2.16856	1.04299	1.42094	0.077112	9.3608
CL22258Contig1	AeNCR05	1.25115	0.480574	0.57959	0.077112	9.34447
CL4958Contig1	AeNCR31	1.695	-0.69163	0.735271	0.56716	9.25315
CL33734Contig1	AeNCR33	2.16856	0.0429863	0.743905	0.890516	9.22608
CL5370Contig1	AeNCR16	1.9171	-0.602099	0.13306	-0.240962	9.22129
CL1720Contig2	No Hit	1.35547	-0.13535	0.380804	-1.51434	9.21998
CL682Contig1	AeNCR54	1.45042	0.707607	0.57959	1.788	9.14881
CL9189Contig1	Retrotransposon gag protein OS=Solanum demissum GN=SDM1_46t00011 PE=4 SV=1	2.26514	0.105942	0.704504	1.44523	9.13244
CL682Contig2	AeNCR71	1.26069	-0.321807	0.413352	-0.699892	9.10923
CL17837Contig1	AeNCR17	0.969768	-0.612726	0.749017	-0.258371	9.02107
CL19550Contig1	AeNCR37	0.655075	-0.321807	0.175435	-0.268587	9.01806
CL6739Contig2	AeNCR47	1.73367	-0.165845	0.394819	1.24607	8.99837
CL27026Contig1	AeNCR27	1.08563	0.048442	0.214797	-0.699892	8.96236
CL4722Contig1	AeNCR70	0.886353	0.450015	0.471187	0.0393301	8.88768
CL6739Contig1	AeNCR77	1.38876	-0.845731	0.151187	0.655567	8.81452
CL1327Contig1	No Hit	1.41679	-0.321807	0.503334	-0.699892	8.78231
CL19761Contig1	Medicago truncatula hypothetical protein (MTR_8g098620) mRNA, complete cds	1.78158	0.0429863	0.255174	1.41601	8.7664
CL9423Contig1	AeNCR42	1.25115	0.413235	0.255174	0.412655	8.7438
CL8283Contig1	AeNCR30	0.62548	-0.52076	0.212142	-0.587345	8.71494
CL8283Contig3	AeNCR72	1.18486	-0.378031	0.366147	-0.528995	8.69144
CL14896Contig1	Myb family transcription factor APL OS=Medicago truncatula GN=MTR_7g093010 PE=4 SV=1	1.52851	0.717731	1.33403	1.72952	8.68106
CL14039Contig1	No Hit	1.98663	1.9067	1.18845	1.04896	8.66741
CL1Contig984	No Hit	1.28167	-0.0532	-0.029234	-0.0103982	8.65571
CL10558Contig2	No Hit	1.08166	0.600193	-0.0966071	0.320244	8.64813
CL5370Contig2	AeNCR39	0.901898	-0.836694	-0.339452	-0.23485	8.62172
CL305Contig2	AeNCR29	1.59068	0.563658	0.738158	0.512266	8.61954
CL5Contig9	No Hit	1.4033	0.115781	0.695956	0.721898	8.59393
CL16157Contig1	AeNCR13	0.674483	-0.362703	-0.570224	0.764458	8.56131
CL18202Contig1	No Hit	1.86519	0.409873	0.459811	2.11272	8.51477
CL10596Contig3	AeNCR56	0.866839	0.114447	0.646609	0.319903	8.49506
CL20392Contig1	No Hit	2.11115	0.413235	0.255174	0.404123	8.49002
CL682Contig3	AeNCR62	1.78158	0.413235	0.811592	1.41601	8.47516
CL27193Contig1	TGF-beta receptor, type I/II extracellular region OS=Medicago truncatula GN=MTR_2g101650 PE=3 SV=2	0.788353	-0.165845	0.387574	1.1159	8.45472
CL4958Contig2	AeNCR53	1.50813	0.223148	0.535037	1.02907	8.41261
CL2399Contig4	Peptide transporter PTR1 OS=Medicago truncatula GN=MTR_1g116930 PE=4 SV=1	0.900788	0.719446	1.11853	1.88002	8.32236
CL8618Contig2	AeNCR84	0.7443	0.0429863	1.20571	0.879537	8.27887
CL305Contig7	AeNCR91	1.02502	0.370586	0.889819	0.339274	8.21146
CL6739Contig3	AeNCR76	0.980395	-0.602099	-0.104858	0.604778	8.20918
CL19676Contig1	AeNCR67	0.996933	0.47924	0.205714	-0.335099	8.19592
CL22519Contig1	No Hit	1.45811	-0.165845	-0.439371	-0.567974	8.19396
CL305Contig5	AeNCR40	0.978942	0.3417	0.0220836	0.182883	8.16652
CL4716Contig3	No Hit	1.01987	3.23258	2.21214	2.16355	8.05254
CL25490Contig1	No Hit	1.58388	0.815865	0.205714	0.664901	8.02255
CL11599Contig2	AeNCR63	1.45042	0.0429863	0.868127	-0.335099	8.00377
CL25922Contig1	AeNCR80	0.886353	-0.321807	0.243398	-0.699892	7.98116
CL9262Contig1	No Hit	0.549122	-0.494522	-0.349854	-0.922769	7.97022
CL21540Contig1	No Hit	1.12587	0.158037	0.76523	1.34131	7.94535
CL2051Contig2	AeNCR52	1.01987	0.761654	0.540228	-0.335099	7.91345
CL17047Contig1	RING-H2 zinc finger protein-like protein OS=Medicago truncatula GN=MTR_7g116180 PE=4 SV=1	1.23163	0.0429863	0.205714	0.0962064	7.89523
CL19815Contig1	No Hit	-0.0439166	0.0429863	0.255174	-0.335099	7.88872
CL12901Contig1	No Hit	1.39502	-0.175139	-0.400539	-0.990812	7.88653
CL3551Contig1	ATPUP11, putative OS=Ricinus communis GN=RCOM_0658850 PE=4 SV=1	1.35391	-0.479238	0.313756	-0.426018	7.86772
CL25569Contig1	GDP-fucose protein-O-fucosyltransferase OS=Medicago truncatula GN=MTR_2g028900 PE=4 SV=1	0.920679	0.776278	0.500163	1.47076	7.85752
CL7874Contig3	AeNCR88	0.815101	-0.591849	0.721135	1.40823	7.79094
CL510Contig3	No Hit	1.06428	-0.511931	0.0666355	0.252923	7.77968
CL1960Contig3	IQ calmodulin-binding region OS=Medicago truncatula GN=MTR_2g099790 PE=4 SV=1	1.28911	2.06408	0.411793	-0.210296	7.75577
CL18436Contig1	Cellulose synthase D-like protein OS=Medicago truncatula GN=MTR_1g039480 PE=4 SV=1	1.24566	-0.321807	0.471187	-0.268587	7.74981
CL24495Contig1	AeNCR73	0.7443	0.0429863	0.811592	0.0962064	7.73458
CL28198Contig1	No Hit	1.01987	1.31492	1.22431	3.77538	7.73276
CL24034Contig1	GDP-fucose protein-O-fucosyltransferase OS=Medicago truncatula GN=MTR_2g028900 PE=4 SV=1	0.666763	0.812744	0.77607	1.73028	7.60033
CL16106Contig1	No Hit	0.301931	0.115781	-0.109619	0.88507	7.56439
CL14676Contig1	Bidirectional sugar transporter SWEET16 OS=Oryza sativa subsp. japonica GN=SWEET16 PE=3 SV=1	0.7443	1.31567	1.10156	0.856015	7.55449
CL1960Contig2	No Hit	0.519628	-0.396532	-0.331054	-0.532056	7.53054
CL1Contig321	UDP-glucoronosyl/UDP-glucosyl transferase family protein OS=Arabidopsis lyrata subsp. lyrata GN=ARALYDRAFT_496932 PE=3 SV=1	1.06957	1.02307	0.486877	1.17037	7.52801
CL4882Contig4	AeNCR58	0.7443	0.0429863	-0.16402	-0.335099	7.48768
CL1195Contig1	Sulfate transporter OS=Medicago truncatula GN=MTR_2g008470 PE=4 SV=1	0.231632	1.18535	1.38549	1.31869	7.46734
CL2637Contig1	AeNCR85	0.655075	-0.321807	-0.528813	-0.699892	7.42752
CL3344Contig1	Ser/Thr-rich protein T10 in DGCR region OS=Medicago truncatula GN=MTR_145s0013 PE=4 SV=1	0.0145868	0.952967	0.292199	0.958846	7.3782
CL1808Contig11	Auxin-induced protein 5NG4 OS=Medicago truncatula GN=MTR_2g102340 PE=4 SV=1	1.01987	0.762751	1.06075	2.4084	7.36269
CL2826Contig1	EG45-like domain containing protein OS=Medicago truncatula GN=MTR_3g107500 PE=4 SV=1	0.196827	0.427753	0.821882	0.472024	7.34756
CL2399Contig2	Peptide transporter PTR1 OS=Medicago truncatula GN=MTR_1g116930 PE=4 SV=1	0.67448	0.435046	0.461861	1.09771	7.26407
CL19691Contig1	No Hit	0.328258	-0.18111	0.569533	0.486969	7.25811
CL1960Contig4	Calmodulin-binding protein OS=Medicago truncatula GN=MTR_2g039910 PE=4 SV=1	0.911729	1.26408	0.948876	0.591428	7.21864
CL33938Contig1	Cellulose synthase D-like protein OS=Medicago truncatula GN=MTR_1g039450 PE=4 SV=1	-0.0439166	0.762751	0.290899	0.874663	7.21784
CL23749Contig1	Gibberellin 20-oxidase OS=Pisum sativum PE=2 SV=1	1.33832	0.405474	0.245835	1.69879	7.19121
CL24488Contig1	No Hit	0.403366	0.480574	0.290899	1.24131	7.15637
CL7Contig9	Asparagine synthetase OS=Glycine max PE=4 SV=1	1.03003	0.813833	0.906593	1.27886	7.14612
CL24255Contig1	No Hit	0.7443	0.815865	0.290899	0.880825	7.13645
CL30040Contig1	No Hit	0.949939	0.47924	0.205714	1.08669	7.13174
CL7Contig6	Asparagine synthetase [glutamine-hydrolyzing] 2 OS=Lotus japonicus GN=AS2 PE=2 SV=2	1.17539	0.924012	1.10716	1.2205	7.13173
CL10339Contig2	No Hit	0.403366	0.0429863	-0.16402	-0.335099	7.13118
CL34221Contig1	No Hit	0.7443	0.0429863	0.205714	-0.335099	7.09362
CL5145Contig1	Galactose oxidase OS=Medicago truncatula GN=MTR_1g023570 PE=4 SV=1	-0.411151	0.11676	-1.04976	-1.997	7.09006
CL17809Contig1	No Hit	1.45042	0.47924	0.205714	0.64483	7.05635
CL30829Contig1	No Hit	0.716491	2.06509	1.27928	2.25699	7.05193
CL24224Contig1	No Hit	0.879851	0.888962	0.426364	0.0523422	7.03206
CL22755Contig1	No Hit	1.25115	0.0429863	-0.16402	0.077112	7.0215
CL7Contig4	Asparagine synthetase OS=Glycine max PE=4 SV=1	1.20744	0.726182	0.991934	1.43736	7.01085
CL23157Contig1	Gibberellin 20-oxidase OS=Populus trichocarpa GN=GA20ox7 PE=3 SV=1	0.921762	-0.512737	-0.249282	1.1787	6.99608
CL2399Contig1	No Hit	0.614879	0.67729	0.204819	1.29011	6.98043
CL25436Contig1	E3 ubiquitin ligase OS=Medicago truncatula GN=PUB1 PE=2 SV=1	0.575136	1.9368	1.26875	1.74608	6.97777
CL7Contig14	Asparagine synthetase [glutamine-hydrolyzing] 2 OS=Lotus japonicus GN=AS2 PE=2 SV=2	1.0324	0.810209	0.933805	1.19486	6.91412
CL4824Contig1	No Hit	1.62548	0.997732	2.73956	2.20034	6.8986
CL18492Contig1	No Hit	0.0714056	-0.165845	-0.0654956	-0.256367	6.8473
CL13985Contig1	GK10349 OS=Drosophila willistoni GN=GK10349 PE=4 SV=1	0.442423	-0.216006	0.0527763	-0.833137	6.82573
CL18323Contig1	No Hit	0.560694	0.214	0.161273	0.997483	6.79229
CL17541Contig1	Pathogen-related protein OS=Medicago truncatula GN=MTR_8g058350 PE=4 SV=1	0.961078	0.127473	0.0681719	0.401557	6.78712
CL5983Contig1	No Hit	-0.0439166	0.0429863	0.205714	-0.335099	6.74684
CL3163Contig2	Galactose oxidase OS=Medicago truncatula GN=MTR_1g023570 PE=4 SV=1	0.285469	0.0151374	-0.517236	-0.961558	6.74554
CL22316Contig1	Nuclease S1 OS=Medicago truncatula GN=MTR_1g110510 PE=4 SV=1	0.0885877	0.431152	0.326613	1.22382	6.7322
CL7Contig8	Glycine max strain Williams 82 clone GM_WBb0080D04, complete sequence	1.08901	1.10283	0.601069	1.70847	6.71664
CL15700Contig1	Auxin-induced protein 5NG4 OS=Medicago truncatula GN=MTR_3g019050 PE=4 SV=1	0.120579	-0.0250651	-1.27507	0.665153	6.70691
CL19436Contig1	No Hit	0.0385726	0.397958	-0.0738942	-0.699892	6.68711
CL5930Contig1	No Hit	0.314955	0.115494	-0.158292	1.79127	6.67117
CL2397Contig1	Pathogen-related protein OS=Medicago truncatula GN=MTR_8g058350 PE=4 SV=1	-0.47	0.281725	-0.237794	1.47643	6.66469
CL21658Contig1	No Hit	0.403366	0.814808	0.499762	-0.335099	6.64637
CL13080Contig2	AeNCR49	1.19426	-0.803294	-1.00627	-1.77282	6.63091
CL20625Contig1	No Hit	-0.520088	-0.0591391	-0.684418	1.01104	6.62237
CL31498Contig1	No Hit	0.334586	-0.602099	-0.389912	-0.578748	6.61572
CL7810Contig2	C2H2 zinc finger protein OS=Glycine max GN=N479 PE=2 SV=1	0.338895	0.00153248	-0.226435	-0.465113	6.56528
CL14959Contig1	Hypoxia induced protein conserved region containing protein, expressed OS=Oryza sativa subsp. japonica GN=LOC_Os11g02080 PE=4 SV=1	-0.136886	-1.11813	0.278579	1.06973	6.5584
CL5370Contig3	AeNCR90	0.591526	0.313324	-0.676422	-0.0433017	6.55001
CL16830Contig1	Ceramide glucosyltransferase OS=Medicago truncatula GN=MTR_8g102500 PE=4 SV=1	0.175017	-0.126392	-0.142354	1.14109	6.54947
CL3653Contig1	Branched-chain-amino-acid aminotransferase OS=Glycine max PE=3 SV=1	0.527306	1.8616	0.829705	0.856362	6.52761
CL297Contig5	Prolyl 4-hydroxylase subunit alpha-1 OS=Medicago truncatula GN=MTR_4g095370 PE=4 SV=1	0.508492	0.758753	0.670632	1.1817	6.52465
CL26585Contig1	Cellulose synthase D-like protein OS=Medicago truncatula GN=MTR_1g039450 PE=4 SV=1	-0.0439166	0.0429863	-0.16402	0.397342	6.51874
CL30594Contig1	No Hit	0.403366	0.0429863	1.33168	2.24131	6.51686
CL297Contig6	Prolyl 4-hydroxylase subunit alpha-1 OS=Medicago truncatula GN=MTR_4g095370 PE=4 SV=1	0.447296	1.0787	0.935897	1.18379	6.51539
CL4006Contig1	Pectinesterase OS=Medicago truncatula GN=MTR_4g124520 PE=3 SV=1	0.888681	0.0773226	-0.349627	1.12593	6.50921
CL510Contig2	Pyruvate kinase OS=Glycine max PE=3 SV=1	0.3606	0.0994963	0.139747	0.45125	6.50914
CL20095Contig1	Cytochrome P450, putative OS=Ricinus communis GN=RCOM_1725340 PE=3 SV=1	0.7842	0.317777	0.319998	-0.407686	6.50419
CL23317Contig1	LOB domain-containing protein OS=Medicago truncatula GN=MTR_085s0021 PE=4 SV=1	0.474708	-0.0416503	-0.26705	0.149801	6.49264
CL7669Contig1	No Hit	1.2164	0.409509	0.201601	0.437355	6.47026
CL510Contig4	Pyruvate kinase OS=Glycine max PE=3 SV=1	0.147	-0.140403	-0.0243007	-0.0190535	6.45908
CL6218Contig2	Lysosomal Pro-X carboxypeptidase, putative OS=Ricinus communis GN=RCOM_0476320 PE=4 SV=1	-0.819806	-0.124089	-1.49941	-0.157636	6.45618
CL3827Contig4	AeNCR89	0.403366	0.0429863	-0.16402	0.077112	6.45135
CL12534Contig1	UDP-glycosyltransferase 1 OS=Linum usitatissimum GN=UGT86A10 PE=4 SV=1	0.474499	0.762669	0.436746	0.202587	6.43392
CL297Contig7	Prolyl 4-hydroxylase subunit alpha-1 OS=Medicago truncatula GN=MTR_4g095370 PE=4 SV=1	0.217315	0.618174	0.365453	0.600133	6.40698
CL19920Contig1	Cellulose synthase D-like protein OS=Medicago truncatula GN=MTR_1g039450 PE=4 SV=1	0.368836	0.571486	-0.0183829	0.865176	6.39404
CL4006Contig3	Pectinesterase OS=Glycine max PE=3 SV=1	0.635387	-0.0612184	-0.41392	0.997883	6.35534
CL20569Contig1	No Hit	0.22236	0.443649	0.176473	-0.665299	6.33937
CL3653Contig2	Branched-chain-amino-acid aminotransferase OS=Glycine max PE=3 SV=1	0.415172	1.60076	0.391126	0.839792	6.33592
CL10746Contig1	Peptide transporter PTR OS=Medicago truncatula GN=MTR_5g055000 PE=4 SV=1	-0.72497	0.193341	0.819784	0.749401	6.29669
CL6689Contig2	3-hydroxyacyl-CoA dehydratase (Fragment) OS=Silene latifolia PE=2 SV=1	0.466267	-0.147157	0.195732	0.233737	6.26723
CL3275Contig1	14 kDa proline-rich protein DC2.15 OS=Medicago truncatula GN=MTR_2g026760 PE=4 SV=1	0.446166	-0.0790088	-0.513604	0.88123	6.24228
CL24987Contig1	Kinesin-like protein OS=Medicago truncatula GN=MTR_3g100270 PE=3 SV=1	0.609892	0.361292	1.03327	0.493626	6.24025
CL21666Contig1	No Hit	-0.023521	-0.321807	0.503334	0.0239252	6.23382
CL5145Contig2	Galactose oxidase OS=Medicago truncatula GN=MTR_1g023570 PE=4 SV=1	-0.231014	0.127275	0.39828	-0.557268	6.22967
CL23726Contig1	Emr1, related OS=Medicago truncatula GN=MtrDRAFT_AC157375g28v1 PE=4 SV=1	-0.570644	0.408151	-0.16403	-0.68783	6.22918
CL15608Contig1	AeNCR14	0.0515846	-0.308795	-0.515801	-0.68688	6.21783
CL13062Contig2	No Hit	0.403366	0.47924	-0.16402	-0.335099	6.20839
CL7901Contig1	No Hit	0.663065	0.0547797	0.828056	1.19731	6.1875
CL4882Contig3	AeNCR86	-0.0439166	0.0429863	-0.16402	1.07173	6.18247
CL20858Contig1	No Hit	0.403366	0.0429863	1.0813	0.0663374	6.17461
CL1960Contig1	IQ calmodulin-binding region OS=Medicago truncatula GN=MTR_2g099790 PE=4 SV=1	0.281955	0.447968	-0.908093	-1.47385	6.1544
CL18183Contig1	2-aminoethanethiol dioxygenase OS=Medicago truncatula GN=MTR_5g064550 PE=4 SV=1	0.61833	-0.114522	-0.818671	-0.00117315	6.14938
CL3731Contig3	AeNCR92	-0.0439166	0.0429863	-0.16402	-0.335099	6.11995
CL1Contig1535	No Hit	0.565752	0.242854	-0.469028	0.269709	6.11742
CL19139Contig1	No Hit	-0.0439166	0.0429863	0.290899	-0.335099	6.11361
CL27443Contig1	Expansin OS=Medicago truncatula GN=MTR_5g041700 PE=2 SV=1	0.248809	0.0696087	-0.642711	0.29641	6.11201
CL24457Contig1	No Hit	0.403366	0.0429863	0.205714	-0.335099	6.08986
CL24386Contig1	Putative ceramide glucosyltransferase OS=Oryza sativa subsp. japonica GN=B1417F08.3 PE=4 SV=1	0.206394	-0.127347	0.160924	0.934273	6.04368
CL10558Contig3	No Hit	0.578757	0.157949	-0.467329	-0.398496	6.04158
CL297Contig4	No Hit	0.39849	0.595138	0.481765	1.03012	6.03912
CL14778Contig1	Os01g0652700 protein OS=Oryza sativa subsp. japonica GN=OSJNBb0032K15.20 PE=4 SV=1	0.185273	0.563194	0.628797	1.06874	6.03659
CL11085Contig1	Seven-transmembrane-domain protein 1 OS=Solanum lycopersicum GN=std1 PE=4 SV=1	-0.0632772	-0.221686	0.900814	0.653371	6.01889
CL297Contig15	Prolyl 4-hydroxylase subunit alpha-1 OS=Medicago truncatula GN=MTR_2g089830 PE=4 SV=1	0.0808376	0.672498	0.528845	0.95218	6.00624
CL27045Contig1	Phytochrome kinase substrate OS=Medicago truncatula GN=MTR_5g040340 PE=2 SV=1	0.627428	0.538981	1.67961	1.55939	5.99892
CL30152Contig1	No Hit	-0.566141	-0.0429843	-0.686244	1.5522	5.99711
CL15405Contig1	S protein homologue 74 OS=Arabidopsis thaliana GN=SPH74 PE=2 SV=1	-0.921226	-0.494479	-0.806119	-1.06773	5.98984
CL13080Contig1	AeNCR78	0.629944	-1.254	-1.2043	-1.8006	5.98896
CL16661Contig1	No Hit	-0.0439166	0.0429863	-0.16402	-0.335099	5.98403
CL2399Contig3	No Hit	0.0385726	0.396861	-0.0738942	0.701544	5.97271
CL22108Contig1	Phosphate/phosphoenolpyruvate translocator OS=Medicago truncatula GN=MTR_3g077640 PE=4 SV=1	1.08737	0.329439	0.387159	1.25754	5.96726
CL297Contig1	Prolyl 4-hydroxylase subunit alpha-1 OS=Medicago truncatula GN=MTR_4g095370 PE=4 SV=1	0.121535	0.652188	0.226205	1.00656	5.96013
CL26389Contig1	No Hit	-0.40871	0.448957	0.526793	0.0478622	5.93389
CL26427Contig1	No Hit	-0.0439166	0.0429863	0.255174	-0.335099	5.93331
CL1112Contig3	IMP dehydrogenase/GMP reductase, putative OS=Medicago truncatula GN=MTR_7g090740 PE=4 SV=1	0.351028	0.290678	0.548204	1.83427	5.93293
CL33885Contig1	Gb|AAF23201.1 OS=Arabidopsis thaliana GN=At5g06560 PE=2 SV=1	0.556137	0.545653	0.35569	0.425637	5.92733
CL30216Contig1	No Hit	0.379507	1.54388	0.840921	2.30152	5.91336
CL23201Contig1	No Hit	-0.0439166	0.0429863	-0.16402	-0.335099	5.90905
CL297Contig2	Prolyl 4-hydroxylase alpha subunit, putative OS=Ricinus communis GN=RCOM_0174710 PE=4 SV=1	-0.0271459	0.349389	-0.0759288	0.325938	5.89531
CL510Contig5	Pyruvate kinase OS=Lotus japonicus PE=2 SV=1	0.0844426	-0.092881	-0.0180956	-0.0495992	5.87052
CL25023Contig1	No Hit	-0.0439166	0.0429863	-0.16402	-0.335099	5.86644
CL20313Contig1	hypothetical protein MTR_2g102140 [Medicago truncatula]	0.480571	-0.287445	0.744712	-0.223773	5.84842
CL11764Contig2	No Hit	0.64739	0.545479	0.025664	-0.0691266	5.83601
CL23028Contig1	No Hit	-0.0439166	0.0429863	0.290899	-0.335099	5.82473
CL16873Contig1	Protein CHUP1 OS=Medicago truncatula GN=MTR_8g014900 PE=4 SV=1	0.0382325	-0.0993771	-0.778222	-0.869299	5.81168
CL297Contig10	No Hit	0.0714056	0.632455	0.890024	0.751356	5.79897
CL34492Contig1	2-aminoethanethiol dioxygenase OS=Medicago truncatula GN=MTR_7g086380 PE=4 SV=1	-1.68572	-0.942319	-0.75952	-0.315226	5.79655
CL33808Contig1	No Hit	0.403366	0.413235	-0.16402	1.22788	5.79324
CL29619Contig1	No Hit	-0.395698	0.128793	-0.515801	0.30596	5.78767
CL27493Contig1	Putative plastid phosphoenolpyruvate/phosphate translocator (Fragment) OS=Glycine max PE=2 SV=1	1.12758	0.708403	0.180565	1.15239	5.7769
CL25004Contig1	Beta-glucosidase D7 (Fragment) OS=Lotus japonicus PE=2 SV=1	0.362553	-0.221145	-0.428665	-0.206572	5.75546
CL14440Contig1	hypothetical protein VITISV_018166 [Vitis vinifera]	0.274326	0.0861137	-0.29988	-0.401338	5.74705
CL11764Contig1	No Hit	0.0213166	-0.0844335	-0.695792	-0.730203	5.68125
CL10424Contig1	Ceramide glucosyltransferase OS=Medicago truncatula GN=MTR_8g102500 PE=4 SV=1	0.830194	0.128793	-0.0966071	1.04896	5.6504
CL370Contig2	No Hit	0.331038	0.14519	0.35483	0.542199	5.62536
CL12637Contig1	No Hit	0.231366	-0.455339	-0.398884	0.288266	5.60569
CL540Contig3	hypothetical protein MTR_2g014250 [Medicago truncatula]	0.362083	0.705214	0.71884	1.35844	5.59716
CL24793Contig1	Serine-rich protein OS=Cucumis melo subsp. melo PE=4 SV=1	-0.42988	-0.512328	0.441328	0.0538698	5.55212
CL25983Contig1	No Hit	0.747177	-0.534874	0.382551	0.442155	5.54234
CL29396Contig1	No Hit	-1.04392	-0.957014	-0.794286	-0.342259	5.51311
CL806Contig2	B12D-like protein OS=Phaseolus vulgaris GN=BA16 PE=4 SV=1	-0.225367	0.243516	0.366916	-0.14659	5.47292
CL806Contig3	B12D protein OS=Zea mays PE=4 SV=1	-0.23872	0.289492	0.432203	-0.0328802	5.4696
CL4470Contig1	Nodule inception protein (Fragment) OS=Medicago truncatula var. truncatula GN=NIN PE=4 SV=1	1.26581	1.63112	1.15444	1.82117	5.46383
CL28733Contig1	U-box domain-containing protein OS=Medicago truncatula GN=MTR_5g083030 PE=4 SV=1	0.433095	1.10859	0.396916	0.374297	5.43945
CL1442Contig1	Nodule inception protein OS=Lotus japonicus GN=nin PE=2 SV=1	0.893024	1.47418	1.14083	1.92376	5.42789
CL14623Contig1	Protein CHUP1 OS=Medicago truncatula GN=MTR_8g014900 PE=4 SV=1	-0.601405	-0.741353	-1.12066	-1.30649	5.40922
CL28837Contig1	No Hit	0.0999919	0.688864	1.02349	1.58157	5.40863
CL806Contig4	B12D protein OS=Zea mays PE=4 SV=1	-0.394352	0.166522	0.335631	-0.130471	5.40411
CL31622Contig1	Putative sulfate transporter (Fragment) OS=Populus canescens GN=Sultr3;4a PE=2 SV=1	0.498654	0.524784	0.40585	1.55773	5.3387
CL18793Contig1	Cytokinin-O-glucosyltransferase OS=Medicago truncatula GN=MTR_7g070740 PE=2 SV=1	0.770075	1.70915	1.09095	1.23582	5.33326
CL22496Contig1	No Hit	-0.667044	-0.245565	-0.172336	-0.370746	5.32853
CL8195Contig1	Auxin-induced protein 15A OS=Glycine max PE=2 SV=1	0.119454	0.171651	0.445559	1.21073	5.32276
CL20479Contig1	Cytochrome P450, putative OS=Ricinus communis GN=RCOM_1725340 PE=3 SV=1	0.0509133	0.0325953	-0.151422	-0.791619	5.31638
CL24750Contig1	No Hit	1.50339	0.576165	0.665557	1.20429	5.2723
CL17435Contig1	Multidrug and toxin extrusion protein OS=Medicago truncatula GN=MTR_5g010830 PE=4 SV=1	-0.61042	0.986648	0.444483	1.53741	5.25973
CL7009Contig1	Hypoxia induced protein conserved region containing protein, expressed OS=Oryza sativa subsp. japonica GN=LOC_Os11g02080 PE=4 SV=1	-0.213334	-0.312141	-0.380039	0.659502	5.22651
CL21781Contig1	No Hit	0.221182	-0.139799	0.493946	0.847203	5.20473
CL27247Contig1	Gb|AAF23201.1 OS=Arabidopsis thaliana GN=At5g06560 PE=2 SV=1	0.179816	0.208921	-0.00931036	-0.101119	5.1982
CL21190Contig1	No Hit	1.01875	1.43798	0.591778	1.35476	5.19265
CL5726Contig3	AeNCR87	0.262103	0.290542	0.346148	0.816982	5.17717
CL2008Contig1	T6D22.12 OS=Arabidopsis thaliana PE=4 SV=1	0.584932	0.214575	-0.382368	0.647637	5.16578
CL29369Contig1	Lactosylceramide 4-alpha-galactosyltransferase OS=Medicago truncatula GN=MTR_2g013300 PE=4 SV=1	0.667098	0.620058	0.417068	0.198957	5.15901
CL7669Contig3	No Hit	0.494741	0.323182	0.380605	0.591492	5.15764
CL21344Contig1	No Hit	0.0936055	0.00787368	0.28817	0.557391	5.14432
CL27195Contig1	CASP-like protein Os05g0344400 OS=Oryza sativa subsp. japonica GN=Os05g0344400 PE=2 SV=1	0.170731	-0.190045	0.531646	1.01659	5.13672
CL31194Contig1	Asparagine synthetase OS=Glycine max GN=Gma.33952 PE=4 SV=1	0.0852623	-0.238502	0.194847	0.892291	5.09582
CL5981Contig1	Early nodulin-70 OS=Glycine max PE=2 SV=1	-0.460412	0.0352133	0.150463	1.3912	5.09408
CL33170Contig1	No Hit	-0.0747533	-0.371801	-0.17686	-0.233737	5.07479
CL21514Contig1	Nitrate reductase OS=Medicago truncatula GN=NR2 PE=2 SV=1	-0.152725	0.48075	-0.421941	-0.167369	5.06517
CL566Contig2	Homeodomain-like OS=Medicago truncatula GN=MTR_1g061640 PE=4 SV=1	-0.517745	0.116973	0.181449	-0.536319	5.04283
CL806Contig1	Lotus japonicus clone JCVI-FLLj-5D19 unknown mRNA	-0.551832	-0.0484168	-0.0123289	-0.140356	5.03499
CL2489Contig2	Cytochrome P450 monooxygenase CYP94A14 OS=Medicago truncatula GN=CYP94A14 PE=2 SV=1	0.549148	0.449459	1.01194	1.47994	4.99906
CL16526Contig1	No Hit	-0.274204	-0.359667	0.0282212	-0.37392	4.99733
CL4304Contig2	NOD3 (Fragment) OS=Pisum sativum GN=NOD3 PE=2 SV=1	0.0179527	0.0197877	0.333917	0.867701	4.99531
CL312Contig1	Glycine max microRNA MIR171h (MIR171H), microRNA	-0.496034	0.688617	-0.0559479	1.00191	4.99334
CL25843Contig1	No Hit	0.6594	1.0336	1.15443	0.716283	4.99123
CL31676Contig1	No Hit	0.232704	-0.24253	-0.744386	-0.223694	4.98393
CL19058Contig1	Kinesin-like protein OS=Medicago truncatula GN=MTR_5g066320 PE=3 SV=1	-0.0543554	0.299357	0.00432726	-0.894898	4.9709
CL28596Contig1	No Hit	0.41062	-0.257342	-0.255898	0.567592	4.96486
CL80Contig12	Hypersensitive-induced response protein OS=Medicago truncatula GN=MTR_4g107760 PE=4 SV=1	-0.0119154	-0.0107146	0.251719	0.556593	4.95811
CL297Contig12	No Hit	0.57184	0.273146	-0.251104	0.816902	4.93857
CL13839Contig1	No Hit	0.0309661	0.156283	0.508207	0.170559	4.90762
CL3935Contig4	Os03g0656201 protein OS=Oryza sativa subsp. japonica GN=Os03g0656201 PE=4 SV=1	0.417574	-0.027209	0.279576	0.264939	4.87666
CL14079Contig1	Transcriptional regulator superman OS=Malus domestica GN=SUP9a PE=2 SV=1	0.505297	0.553521	0.870592	1.71862	4.87487
CL29210Contig1	No Hit	0.79799	-0.227567	0.595931	0.142573	4.86382
CL1Contig975	No Hit	0.576635	0.269845	-0.376667	-0.179089	4.86155
CL22740Contig1	PREDICTED: MATE efflux family protein DTX1-like [Glycine max]	-0.913543	0.692573	0.588603	1.3457	4.85248
CL28535Contig1	No Hit	-0.13057	-0.435053	-1.83723	-0.855887	4.85097
CL2008Contig3	hypothetical protein MTR_3g086610 [Medicago truncatula]	0.432037	0.0293695	-0.111318	0.233695	4.83475
CL14935Contig1	No Hit	0.242069	0.467048	0.845888	1.05468	4.82952
CL5975Contig1	Vacuolar iron transporter OS=Medicago truncatula GN=MTR_8g105790 PE=4 SV=1	0.329822	0.253817	-0.331693	-0.460956	4.82747
CL10531Contig1	No Hit	0.546404	1.46788	0.270408	-0.594439	4.81843
CL10223Contig1	G protein-coupled receptor-like protein OS=Medicago truncatula GN=MTR_3g086910 PE=4 SV=1	0.0335914	-0.0827841	0.630722	0.665894	4.81662
CL5981Contig2	Early nodulin-70 OS=Glycine max PE=2 SV=1	-0.454995	-0.0542248	-0.0218808	1.20369	4.81527
CL297Contig11	Prolyl 4-hydroxylase subunit alpha-1 OS=Medicago truncatula GN=MTR_4g095370 PE=4 SV=1	0.347465	0.223908	0.14116	0.411593	4.80892
CL566Contig1	No Hit	-0.576949	0.0120982	-0.128479	-0.574163	4.78536
CL31492Contig1	No Hit	0.518851	0.235151	0.545453	0.443171	4.78338
CL297Contig13	Prolyl 4-hydroxylase subunit alpha-1 OS=Medicago truncatula GN=MTR_4g095370 PE=4 SV=1	0.523567	0.459194	0.233432	0.331117	4.75913
CL21077Contig1	AeNCR23	0.795364	0.41407	-1.19495	1.1734	4.75093
CL18450Contig1	Vacuolar H+-translocating inorganic pyrophosphatase OS=Populus trichocarpa GN=POPTRDRAFT_828059 PE=3 SV=1	-0.357147	0.476131	0.484235	0.521668	4.71589
CL258Contig4	Serine carboxypeptidase OS=Medicago truncatula GN=MTR_2g095750 PE=4 SV=1	0.2446	0.986786	0.474668	0.603865	4.71316
CL27355Contig1	Peptide transporter PTR2 OS=Medicago truncatula GN=MTR_7g088820 PE=4 SV=1	0.286034	-0.221578	-0.385517	-0.0524053	4.70797
CL80Contig8	Hypersensitive-induced response protein OS=Medicago truncatula GN=MTR_4g107830 PE=4 SV=1	-0.00461091	-0.424932	0.368409	0.706981	4.70334
CL22561Contig1	Cellulose synthase D-like protein OS=Medicago truncatula GN=MTR_1g039450 PE=4 SV=1	-0.108599	-0.506674	-0.136683	-1.12961	4.68389
CL19634Contig1	Serine carboxypeptidase, putative OS=Ricinus communis GN=RCOM_1383830 PE=4 SV=1	0.250026	0.0829397	0.0878415	0.0780396	4.6799
CL17178Contig1	EFR3-like protein OS=Medicago truncatula GN=MTR_4g039320 PE=4 SV=1	0.00148678	0.0794398	0.306833	0.615699	4.67512
CL7079Contig1	High affinity cationic amino acid transporter OS=Medicago truncatula GN=MTR_2g035430 PE=4 SV=1	0.727979	0.735553	0.49191	1.34726	4.67494
CL80Contig5	Hypersensitive-induced response protein OS=Medicago truncatula GN=MTR_4g107720 PE=2 SV=1	0.00523133	0.109324	0.237884	0.260589	4.66723
CL17791Contig1	ADP-ribosylation factor OS=Medicago truncatula GN=MTR_5g016540 PE=2 SV=1	0.214805	0.303545	0.380995	0.988172	4.66169
CL711Contig1	Prolyl 4-hydroxylase alpha-2 subunit OS=Medicago truncatula GN=MTR_5g022960 PE=4 SV=1	-0.167692	0.111489	-0.496345	-0.736909	4.66094
CL21682Contig1	No Hit	-1.82472	-0.967051	0.377108	-0.895122	4.64637
CL26747Contig1	Cis-zeatin O-glucosyltransferase OS=Medicago truncatula GN=MTR_5g031860 PE=3 SV=1	-1.04223	0.396751	0.265199	-0.30991	4.61756
CL6648Contig1	EFR3-like protein OS=Medicago truncatula GN=MTR_4g039320 PE=4 SV=1	-0.177954	0.0213491	0.290012	0.608808	4.61009
CL21682Contig2	MYB transcription factor MYB127 OS=Glycine max GN=MYB127 PE=2 SV=1	-1.07165	-0.319848	0.196701	-1.08245	4.60997
CL4264Contig1	LOB domain-containing protein 41 OS=Arabidopsis thaliana GN=LBD41 PE=2 SV=1	-0.621793	0.0793943	0.785551	-0.777724	4.5951
CL7899Contig2	Glucan 1,3-beta-glucosidase OS=Medicago truncatula GN=MTR_3g009020 PE=4 SV=1	-0.118719	0.886847	1.65196	1.91204	4.57972
CL28839Contig1	No Hit	0.000181505	0.538076	0.218839	0.398625	4.56936
CL708Contig4	Putative sulfate transporter (Fragment) OS=Populus canescens GN=Sultr5;1 PE=2 SV=1	-0.206053	-0.00675984	-0.457137	0.587808	4.56575
CL28029Contig1	H+-pyrophosphatase OS=Vitis vinifera PE=2 SV=1	-0.257994	0.430864	0.46092	0.356733	4.56309
CL32489Contig1	Nitrate reductase OS=Glycine max GN=Gma.45431 PE=3 SV=1	-0.505324	0.234405	-0.493996	-0.756853	4.55902
CL30738Contig1	Prolyl 4-hydroxylase alpha-2 subunit OS=Medicago truncatula GN=MTR_8g074810 PE=4 SV=1	-0.443398	-0.296776	-0.417156	0.595	4.55856
CL33152Contig1	No Hit	-0.381002	0.554047	-0.843219	-0.242775	4.55283
CL2464Contig3	Probable serine acetyltransferase 2 OS=Oryza sativa subsp. japonica GN=SAT2 PE=2 SV=1	0.462478	0.549705	1.35107	1.47745	4.54152
CL31973Contig1	No Hit	0.73995	0.192222	0.103132	0.433301	4.50341
CL1112Contig1	IMP dehydrogenase/GMP reductase, putative OS=Medicago truncatula GN=MTR_7g090740 PE=4 SV=1	0.309916	0.0324023	0.287876	1.01438	4.50256
CL708Contig2	Sulfate transporter OS=Arabidopsis lyrata subsp. lyrata GN=ARALYDRAFT_481420 PE=4 SV=1	-0.298121	0.0769494	-0.288066	0.476603	4.44324
CL5597Contig1	Epidermis-specific secreted glycoprotein EP1-like protein OS=Gossypium hirsutum PE=2 SV=1	-0.292346	-0.514713	-0.712649	-1.34903	4.42766
CL5633Contig1	2-on-2 hemoglobin OS=Medicago truncatula GN=MTR_3g109420 PE=4 SV=1	0.397729	1.04379	0.262219	0.3458	4.42615
CL13053Contig1	UDP-glucuronosyltransferase 1-1 OS=Medicago truncatula GN=MTR_5g031830 PE=4 SV=1	-1.22617	0.150676	-0.297711	-0.50246	4.42213
CL4264Contig2	LOB domain-containing protein OS=Medicago truncatula GN=MTR_6g018270 PE=4 SV=1	-0.632437	-0.189876	0.684529	-0.904978	4.41728
CL17478Contig1	Cold induced protein-like OS=Oryza sativa subsp. japonica GN=P0638D12.20 PE=4 SV=1	-0.206383	0.67929	2.74092	1.69974	4.41567
CL9550Contig1	No Hit	1.49638	0.418531	1.09096	0.572337	4.40244
CL5633Contig2	2-on-2 hemoglobin OS=Medicago truncatula GN=MTR_3g109420 PE=4 SV=1	0.616704	1.043	-0.0572613	0.302778	4.40097
CL14128Contig1	No Hit	0.518291	0.922958	-0.307898	-0.248437	4.3953
CL29362Contig1	No Hit	0.00839626	0.0521164	-0.595854	-0.984869	4.38912
CL7954Contig1	Carbonic anhydrase OS=Glycine max GN=Gma.8526 PE=3 SV=1	0.178996	-0.0975329	0.0631462	1.71811	4.38163
CL1155Contig1	Transparent testa 12 protein OS=Medicago truncatula GN=MTR_4g048000 PE=2 SV=1	0.598616	0.635022	1.31034	1.20756	4.37375
CL80Contig1	Hypersensitive-induced response protein OS=Medicago truncatula GN=MTR_4g107760 PE=4 SV=1	0.10051	0.0719476	0.125657	0.0949089	4.37349
CL33079Contig1	Phospholipase A 2A OS=Arabidopsis thaliana GN=At2g26560/T9J22.23 PE=2 SV=1	0.611177	-0.363679	0.00123141	0.00520056	4.37081
CL80Contig9	Hypersensitive-induced response protein OS=Medicago truncatula GN=MTR_4g107810 PE=4 SV=1	-0.00495283	0.064409	0.101681	0.166159	4.36858
CL7652Contig1	Hypersensitive-induced response protein OS=Medicago truncatula GN=MTR_4g107730 PE=4 SV=1	0.26434	0.165564	0.128293	0.135624	4.36549
CL3340Contig1	Carbonic anhydrase OS=Medicago truncatula GN=MTR_3g077910 PE=3 SV=1	-0.0365131	-0.105658	0.0331513	1.67148	4.36171
CL2740Contig1	unknown [Lotus japonicus]	-0.458367	0.442332	1.58371	0.929636	4.35878
CL4536Contig1	No Hit	0.216436	-0.011896	-0.109008	0.613449	4.34302
CL80Contig3	Hypersensitive-induced response protein OS=Medicago truncatula GN=MTR_4g107720 PE=2 SV=1	-0.133485	0.011153	0.0869843	0.165909	4.34259
CL24287Contig1	Pyrophosphate-energized vacuolar membrane proton pump, putative OS=Ricinus communis GN=RCOM_1434780 PE=3 SV=1	-0.0674966	0.0992561	0.171427	0.116331	4.33341
CL29629Contig1	Solute carrier family 35 member E3 OS=Medicago truncatula GN=MTR_2g038410 PE=4 SV=1	0.40426	0.679105	0.560307	1.52423	4.30012
CL18582Contig1	No Hit	1.32019	-0.21181	-0.143331	1.20313	4.29956
CL10360Contig1	Protein phosphatase 2C OS=Medicago truncatula GN=MTR_1g075730 PE=4 SV=1	0.32166	0.876167	0.577364	1.45012	4.29506
CL32549Contig1	UDP-glucuronosyltransferase 2B4 OS=Medicago truncatula GN=MTR_7g070940 PE=4 SV=1	0.279704	1.37169	0.629248	0.377086	4.29218
CL11822Contig1	No Hit	-0.311564	-0.0428858	-0.0941044	0.250981	4.29085
CL2826Contig2	No Hit	0.374965	0.39047	-0.241004	0.101735	4.29051
CL3935Contig1	unknown [Lotus japonicus]	0.551253	0.00178497	0.0055122	0.0206689	4.28086
CL22109Contig1	No Hit	0.084607	0.468042	-0.365885	0.221191	4.27462
CL22089Contig1	No Hit	0.337137	0.448569	0.401883	0.787606	4.27411
CL24929Contig1	Omega-hydroxypalmitate O-feruloyl transferase OS=Medicago truncatula GN=MTR_3g100150 PE=4 SV=1	0.0883504	-0.614944	-0.646487	0.127894	4.25396
CL26716Contig1	No Hit	0.424951	0.658329	0.527873	1.29565	4.21955
CL80Contig4	Hypersensitive-induced response protein OS=Medicago truncatula GN=MTR_4g107810 PE=4 SV=1	-0.0602796	-0.018947	0.0705136	0.179622	4.21702
CL1645Contig2	No Hit	0.176397	-0.209501	-0.69246	0.0729379	4.21661
CL17076Contig1	Transcription factor bZIP OS=Medicago truncatula GN=MTR_070s0019 PE=4 SV=1	0.298811	0.222018	-0.339296	1.10245	4.19568
CL25650Contig1	Class I heat shock protein OS=Medicago truncatula GN=MTR_2g063560 PE=3 SV=1	0.627352	-0.144241	0.859567	0.531673	4.18779
CL8618Contig3	AeNCR04	0.555659	0.157657	0.046291	0.284136	4.16571
CL32568Contig1	UDP-glucuronosyltransferase 1-6 OS=Medicago truncatula GN=MTR_5g031840 PE=3 SV=1	-1.16395	-0.145371	-0.498818	-0.399834	4.15793
CL2695Contig4	Somatic embryogenesis receptor kinase OS=Medicago truncatula GN=MTR_1g102190 PE=3 SV=1	0.398562	0.443568	-0.725406	0.0154588	4.14052
CL17287Contig1	No Hit	0.333004	0.56478	0.197536	0.111438	4.13892
CL21448Contig1	No Hit	0.102319	-0.156318	-0.214856	-0.00849888	4.13822
CL14605Contig1	Dimethylaniline monooxygenase, putative OS=Ricinus communis GN=RCOM_1628100 PE=4 SV=1	0.703088	0.381628	1.15882	1.95792	4.12686
CL11324Contig1	Sulfate transporter-like protein OS=Medicago truncatula GN=MTR_5g061860 PE=4 SV=1	-0.490414	-0.247219	0.233678	0.59817	4.11014
CL80Contig2	Hypersensitive-induced response protein OS=Medicago truncatula GN=MTR_4g107720 PE=2 SV=1	0.0769207	0.221968	0.191788	-0.0591185	4.10704
CL22023Contig1	Transparent testa 12 protein OS=Medicago truncatula GN=MTR_2g088400 PE=4 SV=1	0.182302	0.178016	1.23567	1.16175	4.10388
CL17807Contig1	Dimethylaniline monooxygenase, putative OS=Ricinus communis GN=RCOM_1628220 PE=4 SV=1	1.07535	0.454559	1.17895	1.93414	4.10337
CL22216Contig1	Retrotransposon protein, putative, Ty1-copia subclass, expressed OS=Oryza sativa subsp. japonica GN=LOC_Os03g20930 PE=4 SV=1	0.0820364	-0.11646	0.0759836	0.130643	4.10155
CL22892Contig1	Kelch repeat-containing protein At3g27220 OS=Arabidopsis thaliana GN=At3g27220 PE=1 SV=1	0.394057	-0.308523	-0.106745	-0.131333	4.09033
CL23695Contig1	Sulfate transporter-like protein OS=Medicago truncatula GN=MTR_5g061860 PE=4 SV=1	0.126072	-0.0738941	0.2369	0.407649	4.07612
CL2740Contig2	No Hit	-0.32109	0.474665	1.18094	0.842486	4.06893
CL2464Contig1	Serine acetyltransferase OS=Medicago truncatula GN=MTR_5g023760 PE=4 SV=1	0.0764205	0.427595	0.713148	1.31215	4.06558
CL2464Contig4	Serine acetyltransferase OS=Medicago truncatula GN=MTR_5g023760 PE=4 SV=1	0.0888918	0.412224	0.687793	1.20413	4.06534
CL19855Contig1	OSJNBa0043L24.14 protein OS=Oryza sativa subsp. japonica GN=OSJNBa0043L24.14 PE=4 SV=1	-0.329025	1.21139	0.369103	1.18788	4.05514
CL14527Contig1	Aluminum-activated citrate transporter OS=Glycine max PE=2 SV=1	0.213369	0.894612	0.217882	0.39869	4.05502
CL2695Contig3	Somatic embryogenesis receptor kinase OS=Medicago truncatula GN=MTR_1g102190 PE=3 SV=1	0.231691	0.52574	-0.602877	0.112086	4.03242
CL32879Contig1	Transparent testa 12 protein OS=Medicago truncatula GN=MTR_4g048000 PE=2 SV=1	0.347054	-0.242548	1.09418	0.980895	4.02333
CL14656Contig1	No Hit	0.340051	0.451792	0.0937733	0.646696	3.99944
CL21342Contig1	At1g51540 OS=Arabidopsis thaliana GN=At1g51540 PE=2 SV=1	-0.00950656	0.19141	0.145973	-0.484061	3.99769
CL5740Contig1	Cysteine-rich receptor-like protein kinase OS=Medicago truncatula GN=MTR_5g005520 PE=3 SV=1	0.83098	0.674205	0.692824	0.785571	3.99557
CL2426Contig1	Autoinhibited H+ ATPase (Fragment) OS=Populus trichocarpa GN=POPTRDRAFT_422528 PE=3 SV=1	0.113363	0.35277	0.667826	1.09558	3.99292
CL25937Contig1	Prolyl 4-hydroxylase subunit alpha-1 OS=Medicago truncatula GN=MTR_4g095370 PE=4 SV=1	0.200722	0.154481	0.0881113	0.501728	3.96705
CL18774Contig1	OJ991113_30.6 protein OS=Oryza sativa subsp. japonica GN=OJ991113_30.6 PE=2 SV=2	-0.169344	-0.173601	-0.341179	-0.747403	3.96228
CL16815Contig1	No Hit	-0.32916	0.346485	0.0255723	0.157334	3.95416
CL1624Contig4	Helicase-like transcription factor OS=Medicago truncatula GN=MTR_2g012830 PE=4 SV=1	-0.0640672	0.359729	-0.1382	-0.0493683	3.94018
CL472Contig2	Proline-rich protein OS=Medicago truncatula GN=MTR_3g106740 PE=2 SV=1	-0.545137	0.349566	0.971947	0.711841	3.93272
CL981Contig1	Alcohol dehydrogenase OS=Medicago truncatula GN=MTR_3g089940 PE=3 SV=1	0.375882	0.0457799	0.621187	0.0756408	3.93217
CL28095Contig1	No Hit	-0.169304	0.958495	0.435668	0.0205123	3.92777
CL9716Contig1	Peptide transporter PTR5 OS=Medicago truncatula GN=MTR_7g088790 PE=4 SV=1	-0.0377979	-0.087608	0.423831	-0.326909	3.89258
CL5442Contig1	Pentatricopeptide repeat-containing protein OS=Medicago truncatula GN=MTR_5g020650 PE=4 SV=1	0.0702095	-0.148425	0.451889	0.366746	3.88977
CL20Contig17	AP2-like ethylene-responsive transcription factor OS=Medicago truncatula GN=MTR_7g009410 PE=4 SV=1	0.399898	0.10614	0.430059	0.499952	3.88278
CL19402Contig1	No Hit	0.387654	0.24992	0.760408	1.25754	3.8718
CL2426Contig2	mRNA, clone: RTFL01-19-C19 OS=Thellungiella halophila PE=2 SV=1	-0.275657	0.310953	0.700789	1.12919	3.86842
CL32024Contig1	Exocyst complex component EXO70 OS=Medicago truncatula GN=MTR_7g026630 PE=4 SV=1	0.645052	-1.40497	-1.68524	-1.55347	3.8506
CL21899Contig1	No Hit	-1.37355	-0.329616	0.160755	-0.51855	3.84337
CL26012Contig1	PREDICTED: Glycine max uncharacterized LOC100775265 (LOC100775265), miscRNA	0.597025	0.430836	-0.0825194	0.651466	3.80944
CL14527Contig2	Aluminum-activated citrate transporter OS=Glycine max PE=2 SV=1	0.00535377	0.582619	-0.0170916	0.0760786	3.80514
CL15055Contig1	Protein binding protein, putative OS=Ricinus communis GN=RCOM_0654340 PE=4 SV=1	0.231015	-0.0599204	-1.05569	1.04823	3.78679
CL17269Contig1	MADS-box protein SEP1-a OS=Brassica oleracea var. botrytis GN=sep1-a PE=2 SV=1	0.0465684	0.667314	1.55101	1.87067	3.76995
CL7495Contig1	Early nodulin-93 OS=Glycine max PE=2 SV=1	0.427609	1.83428	1.308	0.197442	3.76981
CL13518Contig2	Oligopeptide transporter OS=Medicago truncatula GN=MTR_3g080870 PE=4 SV=1	-0.595449	-0.320494	-0.299666	-0.00108566	3.76301
CL17024Contig1	Omega-hydroxypalmitate O-feruloyl transferase OS=Medicago truncatula GN=MTR_3g100150 PE=4 SV=1	0.502106	-0.147705	-0.219832	0.42964	3.76106
CL29024Contig1	No Hit	-0.296477	-0.520007	-0.106852	-0.925967	3.74939
CL29381Contig1	Serine/threonine-protein phosphatase OS=Medicago truncatula GN=MtrDRAFT_AC136139g21v2 PE=3 SV=1	-0.0520722	1.0299	0.591831	0.85054	3.73874
CL10519Contig1	Multidrug and toxin extrusion protein OS=Medicago truncatula GN=MTR_1g101500 PE=4 SV=1	-0.0414466	0.454917	0.532556	1.62638	3.72789
CL10733Contig1	Ras-related protein Rab-11A OS=Medicago truncatula GN=MTR_8g107070 PE=3 SV=1	-0.238078	0.239121	-0.0867582	0.377898	3.72111
CL28043Contig1	Phospholipase D OS=Medicago truncatula GN=MTR_1g083620 PE=4 SV=1	-0.7183	0.109979	0.289727	0.471861	3.71603
CL18533Contig1	No Hit	-0.327022	0.416079	-0.119556	-0.165549	3.71087
CL24361Contig1	IQ domain-containing protein OS=Medicago truncatula GN=MTR_7g114870 PE=4 SV=1	-0.187769	0.732819	0.521975	0.979303	3.70013
CL21976Contig1	No Hit	0.423196	0.339847	0.826126	1.31316	3.69691
CL23067Contig1	No Hit	1.46465	1.59325	0.977271	1.63007	3.6912
CL19195Contig1	No Hit	-0.51585	-0.709203	-1.35204	-1.60823	3.68917
CL18965Contig1	Carboxy-lyase, putative OS=Ricinus communis GN=RCOM_0225400 PE=4 SV=1	0.137999	0.365106	-0.493871	0.443515	3.6784
CL19426Contig1	PREDICTED: DELLA protein RGL2-like [Glycine max]	0.933765	0.49645	0.16386	0.779643	3.66795
CL21063Contig1	Dynamin-related protein 12A OS=Glycine max PE=1 SV=1	0.18383	0.517306	0.306953	0.933871	3.66713
CL7135Contig2	No Hit	0.813278	0.998832	0.811325	0.894635	3.66404
CL13431Contig1	Multidrug and toxin extrusion protein OS=Medicago truncatula GN=MTR_1g101500 PE=4 SV=1	0.235942	0.472627	1.27679	1.48169	3.6623
CL22591Contig1	Copper transporter OS=Medicago truncatula GN=MTR_4g065660 PE=4 SV=1	-0.805925	-0.609386	-0.0716351	-0.359701	3.65858
CL5740Contig2	Cysteine-rich receptor-like protein kinase OS=Medicago truncatula GN=MTR_8g041710 PE=4 SV=1	0.307346	0.308836	0.464503	0.668121	3.65787
CL14182Contig1	No Hit	-0.0643281	1.30591	1.26103	1.59988	3.65573
CL18430Contig1	No Hit	-0.995873	0.368492	2.04948	1.59602	3.6557
CL14977Contig1	No Hit	0.114047	0.626122	0.653595	0.9803	3.65393
CL29950Contig1	Amino acid permease OS=Medicago truncatula GN=MTR_3g110430 PE=4 SV=1	0.0139485	-0.741037	-0.79415	-1.63566	3.64569
CL10678Contig1	No Hit	-0.722389	-0.651178	-0.351647	-0.680671	3.64105
CL18739Contig1	hypothetical protein MTR_5g079600 [Medicago truncatula]	0.27516	-0.0275118	-0.04428	0.53824	3.63143
CL297Contig8	No Hit	0.0639498	0.165825	-0.355063	0.179481	3.62572
CL27117Contig1	No Hit	0.621603	-0.0122526	-0.0268321	-0.0185513	3.62397
CL26966Contig1	No Hit	0.822243	0.15367	-0.0984258	-0.186329	3.62268
CL14033Contig1	Os09g0542500 protein (Fragment) OS=Oryza sativa subsp. japonica GN=Os09g0542500 PE=4 SV=1	1.04217	0.524548	0.990156	1.40051	3.62149
CL12329Contig1	Gibberellin induced protein OS=Medicago truncatula GN=MTR_7g090590 PE=4 SV=1	-0.648379	-0.0299325	-0.0745811	-0.688472	3.62009
CL18460Contig1	Phospholipase D/Transphosphatidylase; Pleckstrin-like OS=Medicago truncatula GN=MtrDRAFT_AC147963g27v2 PE=4 SV=1	-0.596257	-0.200141	0.0188134	0.114564	3.60136
CL11924Contig1	Os03g0673100 protein OS=Oryza sativa subsp. japonica GN=Os03g0673100 PE=4 SV=1	0.161326	-0.0343198	0.0274269	-0.33853	3.5962
CL29002Contig1	No Hit	0.0869817	0.19764	0.0767827	0.763718	3.59296
CL7779Contig1	Dynamin-related protein 5A OS=Glycine max PE=2 SV=1	0.439114	0.393324	0.148405	0.894047	3.58892
CL12383Contig1	Phospholipase D/Transphosphatidylase; Pleckstrin-like OS=Medicago truncatula GN=MtrDRAFT_AC147963g27v2 PE=4 SV=1	-0.123919	-0.0639847	-0.192305	0.0251044	3.58162
CL24652Contig1	Lysine decarboxylase-like protein OS=Medicago truncatula GN=MTR_1g105240 PE=4 SV=1	0.550107	-0.136501	-0.943437	0.235332	3.57165
CL16503Contig1	Alcohol dehydrogenase OS=Medicago truncatula GN=MTR_3g089940 PE=3 SV=1	0.236423	0.00124442	0.557453	0.179087	3.55919
CL23905Contig1	Integrase, catalytic region OS=Medicago truncatula GN=MtrDRAFT_AC147431g42v2 PE=4 SV=1	0.627206	0.3127	0.555226	0.364434	3.53066
CL34284Contig1	Phospholipase D/Transphosphatidylase; Pleckstrin-like OS=Medicago truncatula GN=MtrDRAFT_AC147963g27v2 PE=4 SV=1	-0.433074	0.220535	-0.0473023	-0.102969	3.52527
CL29780Contig1	No Hit	0.168262	0.64851	0.837797	1.42098	3.52508
CL21983Contig1	Multidrug and toxin extrusion protein OS=Medicago truncatula GN=MTR_1g101500 PE=4 SV=1	0.0223263	0.585607	0.564837	1.27383	3.52255
CL30056Contig1	conserved hypothetical protein [Ricinus communis]	0.060452	1.03717	0.594953	0.679466	3.52194
CL15210Contig1	Pectinesterase inhibitor OS=Medicago truncatula GN=MTR_2g033630 PE=4 SV=1	-1.22308	-0.298167	-0.360454	0.691104	3.51286
CL11356Contig1	DELLA protein (Fragment) OS=Malus domestica GN=L3a PE=2 SV=1	-0.085469	0.791048	0.506791	1.40979	3.50453
CL8719Contig1	Bzip-like transcription factor-like OS=Oryza sativa subsp. japonica GN=P0478E02.15 PE=4 SV=1	0.627914	0.420897	0.924398	1.2987	3.50126
CL21399Contig1	Amidophosphoribosyltransferase OS=Glycine max GN=Gma.20709 PE=3 SV=1	0.614003	0.180826	1.11302	0.791866	3.49259
CL24004Contig1	No Hit	-0.304551	-0.431145	0.46768	0.304179	3.48229
CL16720Contig1	Ethylene response factor OS=Medicago truncatula GN=EFD PE=2 SV=1	-0.114329	-0.200391	0.00754757	0.867068	3.4782
CL2229Contig1	Nicotianamine synthase OS=Lotus japonicus GN=LjNAS1 PE=2 SV=1	-0.475408	0.683621	-0.303294	0.43362	3.47478
CL28968Contig1	Exocyst complex component EXO70 OS=Medicago truncatula GN=MTR_1g090620 PE=4 SV=1	-0.894519	-0.414114	0.0150801	0.256005	3.46897
CL5442Contig2	PREDICTED: pentatricopeptide repeat-containing protein At5g66520-like [Glycine max]	0.284952	-0.17999	0.571325	0.396064	3.4652
CL24737Contig1	No Hit	0.349743	0.994114	0.994606	1.70577	3.45863
CL1968Contig1	14 kDa zinc-binding protein OS=Medicago truncatula GN=MTR_6g026810 PE=4 SV=1	0.278712	0.239213	0.156489	0.456879	3.44879
CL17978Contig2	Peroxidase 19, putative OS=Ricinus communis GN=RCOM_1012870 PE=3 SV=1	0.0689216	-0.0501744	-0.0540635	0.715333	3.43541
CL23177Contig1	No Hit	0.362793	-0.032136	0.401871	0.8407	3.43499
CL3702Contig1	Embryonic abundant protein USP92 OS=Medicago truncatula GN=MTR_2g081610 PE=4 SV=1	-0.123746	-0.259058	0.843617	1.13807	3.42955
CL32872Contig1	No Hit	0.446293	0.128767	0.0722125	-0.506806	3.42711
CL17875Contig1	Blue (Type 1) copper domain OS=Medicago truncatula GN=MTR_2g025580 PE=4 SV=1	0.334935	0.118847	0.140365	-0.0596218	3.42438
CL24783Contig1	No Hit	0.914525	0.654148	-0.128314	0.559478	3.41515
CL2032Contig3	No Hit	0.390557	0.676749	0.639418	0.711933	3.40098
CL14695Contig1	No Hit	-0.0737696	0.284244	0.0886484	0.344867	3.40042
CL25257Contig1	No Hit	0.697461	0.108941	-0.292614	1.18303	3.3908
CL18096Contig1	Syntaxin-binding protein OS=Medicago truncatula GN=MTR_5g024210 PE=4 SV=1	0.452861	0.795072	0.882421	1.27676	3.38986
CL22546Contig1	Medicago truncatula hypothetical protein (MTR_5g081360) mRNA, complete cds	-0.241845	-0.348042	1.73717	1.63272	3.38339
CL15500Contig1	Anion exchanger family protein OS=Medicago truncatula GN=MTR_2g103230 PE=4 SV=1	-1.36906	-0.00364724	-0.0155619	0.89146	3.37378
CL17314Contig1	Gibberellin 20-oxidase OS=Pisum sativum PE=2 SV=1	0.783974	1.0323	0.482164	-0.171262	3.3702
CL14843Contig1	Ankyrin OS=Medicago truncatula GN=MTR_7g099570 PE=4 SV=1	0.0166603	0.19232	-0.356691	-1.57664	3.36395
CL8201Contig1	No Hit	0.37631	-0.257267	-0.434221	-0.290571	3.36305
CL13425Contig1	No Hit	-0.0132084	0.29693	0.102069	0.585643	3.36176
CL21470Contig1	Syntaxin-binding protein OS=Medicago truncatula GN=MTR_5g024210 PE=4 SV=1	0.0684845	0.769901	0.711004	1.24595	3.36172
CL15271Contig1	4-coumarate-CoA ligase-like protein OS=Medicago truncatula GN=MTR_121s0004 PE=3 SV=1	0.0620864	1.00716	0.23783	0.712381	3.35294
CL26433Contig1	4-coumarate-CoA ligase-like protein OS=Medicago truncatula GN=MTR_121s0004 PE=3 SV=1	-0.329446	0.820872	0.333971	0.674913	3.35132
CL33224Contig1	PREDICTED: Glycine max trihelix transcription factor GT-2-like (LOC100815105), mRNA	-0.391248	0.0820549	-0.177978	0.595671	3.35039
CL23160Contig1	Histone-lysine N-methyltransferase EZA1 OS=Medicago truncatula GN=MTR_1g086980 PE=4 SV=1	0.448854	-0.0960991	0.506918	0.215396	3.33628
CL19735Contig1	No Hit	0.350103	0.0790209	-0.269891	-0.428261	3.32812
CL15847Contig1	Syntaxin-binding protein OS=Medicago truncatula GN=MTR_5g024210 PE=4 SV=1	0.641422	0.660176	0.780755	1.23883	3.32661
CL1968Contig2	14 kDa zinc-binding protein OS=Medicago truncatula GN=MTR_6g026810 PE=4 SV=1	0.210721	0.204744	0.294084	0.20043	3.3248
CL1Contig776	No Hit	-0.441647	0.333361	0.369379	0.146139	3.31046
CL1Contig1382	PREDICTED: Glycine max repetitive proline-rich cell wall protein 2-like (LOC100803957), mRNA	-0.48344	0.274063	0.314052	0.137735	3.30559
CL19475Contig1	No Hit	-0.607277	-0.61191	-0.683049	-0.491021	3.3053
CL8025Contig1	unknown [Medicago truncatula]	-0.109581	-0.0211798	0.412108	0.798185	3.30469
CL26654Contig1	Phytase OS=Glycine max GN=Gma.29052 PE=2 SV=1	0.782388	0.49953	0.867597	0.901499	3.30283
CL1Contig1275	PREDICTED: Glycine max early nodulin-75-like (LOC100775551), mRNA	-0.0532078	0.29636	0.334534	0.0967265	3.29717
CL1Contig718	No Hit	0.0320106	0.370118	0.429445	0.0488772	3.29445
CL1Contig935	Purple acid phosphatase OS=Medicago truncatula GN=PAP1 PE=2 SV=1	0.41691	0.0752144	-0.191734	-0.24166	3.29165
CL1Contig241	No Hit	-0.275213	0.313634	0.337188	0.0726321	3.28263
CL15578Contig1	No Hit	0.0871625	0.690744	0.462239	0.526548	3.27321
CL1Contig1287	No Hit	-0.0341092	0.350465	0.371382	0.0345353	3.26955
CL1Contig614	PREDICTED: Glycine max early nodulin-75-like (LOC100775551), mRNA	-0.357938	0.292724	0.28441	0.0477347	3.26496
CL5253Contig2	Glycine max cDNA, clone: GMFL01-45-E17	0.703208	0.740203	1.77	1.83582	3.26414
CL1Contig1533	No Hit	-0.332764	0.302674	0.334588	0.0458291	3.26397
CL1Contig1592	PREDICTED: Glycine max repetitive proline-rich cell wall protein 2-like (LOC100803957), mRNA	-0.45455	0.289662	0.33606	0.0703966	3.26048
CL1Contig66	No Hit	-0.434664	0.307125	0.363382	0.0647041	3.25998
CL1Contig945	No Hit	-0.465538	0.3357	0.292161	0.0819008	3.2588
CL1Contig426	PREDICTED: Glycine max repetitive proline-rich cell wall protein 2-like (LOC100803957), mRNA	-0.439021	0.294745	0.356205	0.0559204	3.25856
CL80Contig10	Hypersensitive-induced response protein OS=Medicago truncatula GN=MTR_4g107810 PE=4 SV=1	-0.110655	-0.00965154	-0.0229019	-0.0113721	3.25336
CL4743Contig1	No Hit	0.194585	-0.0445808	-0.257769	-0.818761	3.25292
CL1Contig707	No Hit	-0.0777082	1.07644	1.51505	0.377088	3.25227
CL1Contig1147	PREDICTED: Glycine max early nodulin-75-like (LOC100775551), mRNA	-0.372002	0.2899	0.26063	0.0412452	3.2517
CL1Contig1105	PREDICTED: Glycine max repetitive proline-rich cell wall protein 2-like (LOC100803957), mRNA	-0.168158	0.314549	0.327823	0.0109931	3.25033
CL1Contig904	No Hit	-0.0445233	0.354081	0.345346	0.00178207	3.24819
CL29668Contig1	Phospholipase D/Transphosphatidylase; Pleckstrin-like OS=Medicago truncatula GN=MtrDRAFT_AC147963g27v2 PE=4 SV=1	-0.256556	-0.287051	-0.0372463	-0.108656	3.24349
CL1577Contig3	No Hit	-0.487912	-0.288899	-0.388305	-0.641605	3.24088
CL1Contig626	No Hit	-0.125511	0.333396	0.35785	-0.0133125	3.23932
CL1Contig1332	PREDICTED: Glycine max repetitive proline-rich cell wall protein 2-like (LOC100803957), mRNA	-0.469461	0.252719	0.323352	0.0525257	3.23872
CL1Contig26	No Hit	-0.217838	0.457593	0.329031	0.114331	3.23538
CL18158Contig1	(R)-limonene synthase OS=Medicago truncatula GN=MTR_2g065450 PE=4 SV=1	-0.60433	-0.0402154	0.899332	-0.0639271	3.23512
CL1Contig1140	PREDICTED: Glycine max early nodulin-75-like (LOC100775551), mRNA	-0.158266	0.344783	0.325139	-0.00894925	3.23478
CL1Contig201	PREDICTED: Glycine max early nodulin-75-like (LOC100775551), mRNA	-0.315234	0.292386	0.308153	-0.00316074	3.2344
CL1Contig1461	No Hit	-0.180272	0.298347	0.306575	-0.00789769	3.23413
CL1Contig1045	PREDICTED: Glycine max early nodulin-75-like (LOC100775551), mRNA	-0.318846	0.294166	0.291123	0.0124434	3.23403
CL1Contig1175	PREDICTED: Glycine max repetitive proline-rich cell wall protein 2-like (LOC100803957), mRNA	-0.419208	0.25809	0.310189	0.025338	3.23349
CL1Contig1360	No Hit	-0.404734	0.277162	0.284179	0.0377204	3.23316
CL1Contig1069	No Hit	-0.458797	0.298071	0.255205	0.0516279	3.23207
CL1Contig1052	PREDICTED: Glycine max repetitive proline-rich cell wall protein 2-like (LOC100803957), mRNA	-0.323049	0.302075	0.304251	-0.00130997	3.23157
CL1Contig1373	No Hit	-0.115791	0.292736	0.330218	-0.0158981	3.22852
CL1Contig919	No Hit	-0.428153	0.26636	0.283446	-0.0196246	3.2285
CL1Contig332	PREDICTED: Glycine max repetitive proline-rich cell wall protein 2-like (LOC100803957), mRNA	-0.38793	0.289948	0.309934	0.0325496	3.22838
CL1Contig1237	PREDICTED: Glycine max repetitive proline-rich cell wall protein 2-like (LOC100803957), mRNA	-0.433014	0.333153	0.340584	0.0374226	3.22789
CL7177Contig1	Germin-like protein 10 OS=Glycine max GN=Gma.3241 PE=2 SV=1	0.625453	0.365795	-0.0377475	0.76973	3.22337
CL1Contig1116	PREDICTED: Glycine max early nodulin-75-like (LOC100775551), mRNA	-0.30006	0.284079	0.308926	0.023045	3.22172
CL1Contig1012	PREDICTED: Glycine max early nodulin-75-like (LOC100775551), mRNA	-0.230238	0.253392	0.285874	-0.015885	3.22156
CL1Contig267	PREDICTED: Glycine max early nodulin-75-like (LOC100775551), mRNA	-0.338853	0.293829	0.249808	-0.0215393	3.22131
CL1Contig1596	PREDICTED: Glycine max repetitive proline-rich cell wall protein 2-like (LOC100803957), mRNA	-0.482389	0.249065	0.313399	0.034441	3.22073
CL1Contig1006	No Hit	-0.341593	0.265508	0.257449	-0.0201811	3.22029
CL23621Contig1	No Hit	0.192404	0.0580083	-0.199798	1.25865	3.21914
CL1Contig1261	PREDICTED: Glycine max repetitive proline-rich cell wall protein 2-like (LOC100803957), mRNA	-0.41696	0.270444	0.277934	-0.00154728	3.21833
CL34618Contig1	Hydroxycinnamoyl CoA shikimate/quinate hydroxycinnamoyltransferase-like protein OS=Medicago truncatula GN=MTR_4g013050 PE=4 SV=1	0.0718893	0.00928282	-0.334528	1.64519	3.21809
CL25793Contig1	No Hit	-0.461778	-0.0357852	0.319064	0.923006	3.21787
CL1Contig1547	PREDICTED: Glycine max repetitive proline-rich cell wall protein 2-like (LOC100803957), mRNA	-0.442855	0.243558	0.286343	-0.00242677	3.21747
CL24848Contig1	Limonene synthase OS=Medicago truncatula GN=MTR_8g057030 PE=4 SV=1	-0.601086	0.038276	0.739244	0.0751098	3.21704
CL1Contig382	No Hit	-0.233098	0.309517	0.27783	-0.0521978	3.2158
CL1Contig78	No Hit	-0.209236	0.28838	0.283979	-0.0508323	3.20394
CL1Contig1182	No Hit	-0.337603	0.24433	0.2533	-0.0239433	3.20344
CL1Contig1143	PREDICTED: Glycine max early nodulin-75-like (LOC100775551), mRNA	-0.206849	0.297334	0.269876	-0.0387537	3.20332
CL1Contig1034	PREDICTED: Glycine max repetitive proline-rich cell wall protein 2-like (LOC100803957), mRNA	-0.243377	0.284674	0.28467	-0.0516321	3.20185
CL29669Contig1	Flavanone-3-hydroxylase OS=Medicago truncatula GN=MTR_8g075890 PE=2 SV=1	-0.323849	-0.424039	-1.30743	1.47924	3.19907
CL1Contig1399	No Hit	-0.081424	0.322571	0.306363	-0.00274158	3.1987
CL1Contig780	PREDICTED: Glycine max early nodulin-75-like (LOC100775551), mRNA	-0.319199	0.235443	0.232482	0.0162725	3.19652
CL1Contig646	No Hit	-0.214801	0.305584	0.283223	-0.0629434	3.19636
CL1Contig565	PREDICTED: Glycine max early nodulin-75-like (LOC100775551), mRNA	-0.307485	0.230127	0.278061	-0.0144403	3.19635
CL1Contig305	No Hit	-0.332479	0.263589	0.283676	-0.0629982	3.19302
CL1Contig1107	No Hit	-0.321154	0.27263	0.253636	-0.0665425	3.18831
CL6191Contig1	At2g35290 OS=Arabidopsis thaliana GN=At2g35290 PE=2 SV=1	-0.500113	0.251406	0.122944	0.354465	3.18818
CL1Contig593	PREDICTED: Glycine max early nodulin-75-like (LOC100775551), mRNA	-0.342433	0.177505	0.258796	-0.123302	3.18571
CL1Contig1204	No Hit	-0.157144	0.270814	0.272614	-0.090611	3.18449
CL1Contig1326	PREDICTED: Glycine max early nodulin-75-like (LOC100775551), mRNA	-0.194281	0.345497	0.226177	-0.00854078	3.18138
CL25186Contig1	Fimbriata-associated protein OS=Medicago truncatula GN=MTR_2g065720 PE=4 SV=1	-0.190704	-0.78035	-0.0535759	0.618446	3.17802
CL21675Contig1	No Hit	-0.212365	-0.186601	-0.123461	0.061454	3.17624
CL1Contig1375	No Hit	-0.173608	0.283779	0.290292	-0.0591217	3.17507
CL1Contig1184	No Hit	-0.397028	0.280091	0.214686	-0.092267	3.17371
CL1Contig693	No Hit	-0.433896	0.285881	0.242997	-0.0292027	3.17187
CL1Contig470	PREDICTED: Glycine max repetitive proline-rich cell wall protein 2-like (LOC100803957), mRNA	-0.402528	0.232647	0.244024	-0.0325387	3.17132
CL1Contig1502	No Hit	-0.363457	0.248092	0.185733	-0.0732458	3.17036
CL5066Contig1	No Hit	-0.56882	-0.0220018	-0.140125	-0.559883	3.16699
CL33584Contig1	Transcription factor bHLH93 OS=Medicago truncatula GN=MTR_3g111290 PE=4 SV=1	0.639182	-0.18637	-0.0662238	0.381197	3.16264
CL14695Contig2	No Hit	0.086909	0.181702	0.231532	0.447899	3.1593
CL18417Contig1	Polygalacturonase inhibitor protein (Fragment) OS=Frangula californica GN=PGIP PE=4 SV=1	0.00454678	0.0314379	0.743138	0.65581	3.14975
CL1Contig473	PREDICTED: Glycine max early nodulin-75-like (LOC100775551), mRNA	-0.407989	0.258797	0.230183	-0.0409608	3.14891
CL2863Contig1	hypothetical protein MTR_7g092340 [Medicago truncatula]	-0.101945	0.490077	0.253468	0.427166	3.14828
CL23295Contig1	No Hit	1.01085	0.579971	0.844265	1.70444	3.14577
CL24974Contig1	No Hit	0.232225	0.716581	0.381992	0.881115	3.14425
CL1Contig536	No Hit	-0.382768	0.280297	0.196668	-0.0113765	3.14391
CL5113Contig1	No Hit	0.294255	-0.267287	-0.197942	0.468002	3.13712
CL27585Contig1	Lipase OS=Medicago truncatula GN=MTR_5g084950 PE=3 SV=1	-0.238778	-0.285278	0.19794	-0.285707	3.13138
CL112Contig4	Auxin-induced protein 5NG4 OS=Medicago truncatula GN=MTR_3g072500 PE=4 SV=1	-0.311656	-0.381185	0.236496	0.357632	3.11769
CL9035Contig1	Leucine-rich repeat, plant specific OS=Medicago truncatula GN=MTR_7g092740 PE=4 SV=1	-0.199025	-0.170751	0.685276	0.530412	3.11623
CL1Contig1514	No Hit	-0.149765	0.348902	0.218156	-0.155342	3.11206
CL748Contig5	Putative beta-amyrin synthase (Fragment) OS=Lotus japonicus GN=AMY1 PE=2 SV=1	0.375391	-0.0450869	-1.15455	-2.47185	3.09975
CL20043Contig1	No Hit	0.335255	-0.47679	-0.656944	-0.462897	3.0891
CL15299Contig2	No Hit	-0.407958	-0.613532	-0.289763	-0.209209	3.08708
CL14326Contig1	No Hit	-1.23694	-0.857885	1.83531	1.55566	3.07946
CL13518Contig1	Oligopeptide transporter OS=Medicago truncatula GN=MTR_3g080870 PE=4 SV=1	-0.029252	-0.347293	-0.427802	-0.286368	3.0693
CL17644Contig1	Pentatricopeptide repeat-containing protein, putative OS=Ricinus communis GN=RCOM_1016750 PE=4 SV=1	0.806088	0.28864	0.923211	0.711516	3.06835
CL10324Contig1	Chaperone protein dnaJ OS=Medicago truncatula GN=MTR_140s0030 PE=2 SV=1	0.174032	0.197805	-0.0877275	-0.783673	3.06711
CL4372Contig1	Purple acid phosphatases OS=Glycine max PE=2 SV=1	0.686507	0.0929909	0.522041	-0.0672369	3.06168
CL29452Contig1	No Hit	0.781598	0.629871	-0.210818	0.436987	3.05672
CL16942Contig1	hypothetical protein ZEAMMB73_174840 [Zea mays]	-0.252059	0.048176	-0.0173893	0.246181	3.04151
CL23740Contig1	No Hit	-1.34496	-0.384422	-1.28242	0.191264	3.03349
CL15744Contig1	Kinesin-like protein OS=Medicago truncatula GN=MTR_3g100270 PE=3 SV=1	-0.200651	-0.0153711	-0.264055	-0.456663	3.03282
CL15048Contig1	Tubulin B4 OS=Glycine max GN=Gma.19362 PE=2 SV=1	0.212771	1.44285	0.844353	0.838537	3.0235
CL1413Contig1	No Hit	0.0435031	-0.0738783	0.565508	1.8196	3.02197
CL29594Contig1	Medicago truncatula hypothetical protein (MTR_4g126770) mRNA, complete cds	0.654063	-0.657988	0.930705	0.729444	3.02196
CL8534Contig1	Expressed protein OS=Oryza sativa subsp. japonica GN=LOC_Os10g41120 PE=4 SV=2	0.403287	0.165224	0.180222	0.223012	3.01504
CL26448Contig1	unknown [Lotus japonicus]	-1.94768	-0.451117	1.44605	1.15357	3.01158
CL25304Contig1	Calmodulin binding protein, putative OS=Ricinus communis GN=RCOM_1685000 PE=4 SV=1	-0.157263	0.858344	0.639657	0.689987	3.00508
CL7258Contig1	Non-specific lipid-transfer protein OS=Medicago truncatula GN=MTR_3g085210 PE=4 SV=1	-0.0608699	-0.157358	0.272021	0.443918	2.99258
CL20260Contig1	No Hit	0.205105	0.922462	0.0438712	-0.239062	2.99083
CL25789Contig1	No Hit	0.964268	0.568981	0.557602	1.09868	2.98751
CL30915Contig1	Pyruvate decarboxylase isozyme OS=Medicago truncatula GN=MTR_5g046610 PE=3 SV=1	0.169343	0.406081	-0.954224	-0.954606	2.97014
CL28797Contig1	No Hit	-0.71358	-0.348278	0.92616	-1.32752	2.97007
CL1577Contig1	Nitrate transporter OS=Medicago truncatula GN=MTR_4g101380 PE=3 SV=1	0.127415	0.401234	0.396708	0.11379	2.96605
CL15383Contig1	GT-2 factor (Fragment) OS=Glycine max PE=2 SV=1	0.126298	0.0781538	0.196697	0.737251	2.96472
CL1Contig1381	No Hit	-0.817229	-0.102488	0.0835471	-0.340561	2.96052
CL9982Contig1	No Hit	0.343496	-0.243694	-0.582082	-0.438671	2.95577
CL80Contig7	Hypersensitive-induced response protein OS=Medicago truncatula GN=MTR_4g107720 PE=2 SV=1	-0.17872	-0.0626895	-0.141207	-0.127728	2.94323
CL1074Contig1	Universal stress protein A-like protein OS=Medicago truncatula GN=MTR_1g083950 PE=4 SV=1	-0.329175	0.207453	0.795831	0.036054	2.9263
CL1074Contig2	Universal stress protein A-like protein OS=Medicago truncatula GN=MTR_1g083950 PE=4 SV=1	-0.158209	0.177929	0.745642	0.0640438	2.92512
CL5136Contig1	Expressed protein OS=Oryza sativa subsp. japonica GN=LOC_Os10g41120 PE=4 SV=2	-0.0114792	0.0476228	0.0951543	0.0455737	2.92091
CL4286Contig1	No Hit	0.441534	0.451305	0.523089	0.945155	2.92006
CL20696Contig1	SGF14h OS=Glycine max GN=Gma.52344 PE=2 SV=1	-0.131372	-0.236879	-0.214879	0.556645	2.91761
CL24042Contig1	No Hit	0.400573	0.392851	0.463651	0.473783	2.91701
CL11327Contig1	Myosin heavy chain-like OS=Arabidopsis thaliana GN=At5g41780 PE=2 SV=1	0.00409227	0.216481	0.218858	0.196745	2.91354
CL31255Contig1	No Hit	-0.0304061	0.217044	1.8084	1.43414	2.91094
CL20686Contig1	Homeodomain-like OS=Medicago truncatula GN=MTR_1g061640 PE=4 SV=1	-0.449591	0.178825	0.923545	-1.03261	2.90645
CL331Contig7	PREDICTED: Glycine max protease 2-like (LOC100820540), mRNA	1.8036	0.418597	0.166981	0.867399	2.90534
CL33626Contig1	Oligopeptide transporter OS=Medicago truncatula GN=MTR_3g080870 PE=4 SV=1	-0.131996	-0.538229	-0.515494	-0.368606	2.90524
CL1Contig514	No Hit	-0.523228	0.159902	0.11938	0.0779582	2.89746
CL22013Contig1	Cytochrome c oxidase OS=Oryza sativa subsp. japonica GN=OSJNBb0094O03.7 PE=3 SV=1	0.2641	0.455259	-0.119387	0.348579	2.89719
CL1970Contig1	Bidirectional sugar transporter SWEET1 OS=Arabidopsis thaliana GN=SWEET1 PE=1 SV=1	0.270587	-0.389508	0.0654393	-0.224124	2.89536
CL258Contig2	Serine carboxypeptidase OS=Medicago truncatula GN=MTR_2g095710 PE=4 SV=1	-0.262873	0.123482	0.117278	-0.267749	2.88478
CL12708Contig1	Oligopeptide transporter OPT family OS=Populus trichocarpa GN=POPTRDRAFT_823225 PE=4 SV=1	0.143832	-0.512769	-0.583422	-0.268488	2.87874
CL6229Contig1	At4g10262 OS=Arabidopsis thaliana GN=At4g10265 PE=4 SV=1	0.0308056	0.132206	1.04533	0.573979	2.86092
CL27154Contig1	ERECTA-like kinase OS=Glycine max PE=2 SV=1	0.282244	0.370647	0.936255	0.85229	2.8562
CL11390Contig1	DELLA protein GAI OS=Medicago truncatula GN=MTR_2g034250 PE=4 SV=1	0.742455	0.097152	0.0967143	0.287389	2.85616
CL10765Contig1	No Hit	0.785728	0.60197	1.42076	1.94981	2.84705
CL28497Contig1	Pentatricopeptide repeat-containing protein OS=Medicago truncatula GN=MTR_5g008840 PE=4 SV=1	1.06522	0.491021	0.618269	0.771596	2.84412
CL12562Contig1	Homeodomain-like OS=Medicago truncatula GN=MTR_1g061640 PE=4 SV=1	-0.644186	-0.306055	0.777381	-0.753903	2.84277
CL4663Contig3	No Hit	-0.2314	0.756949	0.636549	1.45259	2.83972
CL22687Contig1	UDP-D-glucuronic acid 4-epimerase OS=Medicago truncatula GN=MTR_3g084090 PE=4 SV=1	0.203679	0.560125	0.0424214	0.419575	2.8278
CL14388Contig1	No Hit	-0.0728507	0.315624	0.547914	0.808113	2.81655
CL24855Contig1	Short internode related sequence OS=Medicago truncatula GN=MTR_5g021130 PE=4 SV=1	0.569504	0.704281	1.0209	1.15181	2.81496
CL24343Contig1	No Hit	0.974358	0.132396	0.489068	0.711686	2.81135
CL4775Contig1	No Hit	-0.706931	-0.34258	-1.66838	-0.360182	2.81077
CL7794Contig1	Wound induced protein (Fragment) OS=Solanum lycopersicum PE=2 SV=1	-0.472252	-0.103086	-0.0871818	-0.360822	2.80673
CL11460Contig1	unknown [Glycine max]	0.555923	0.222566	1.0887	0.665313	2.79486
CL19168Contig1	Pentatricopeptide repeat-containing protein OS=Medicago truncatula GN=MTR_5g008840 PE=4 SV=1	0.479058	-0.0590632	0.260801	0.620676	2.79009
CL2125Contig1	Ocs element-binding factor OS=Medicago truncatula GN=MTR_4g097440 PE=4 SV=1	0.150712	0.229949	-0.0869165	-0.0794791	2.78885
CL991Contig11	No Hit	0.188653	0.0377285	0.175116	0.64387	2.78484
CL15791Contig1	No Hit	-0.0586837	0.0517948	0.588784	0.40987	2.78179
CL28538Contig1	Serine-threonine protein kinase, plant-type, putative OS=Ricinus communis GN=RCOM_1511830 PE=4 SV=1	-0.442135	1.28097	-0.235751	0.419256	2.78141
CL8198Contig1	Oxysterol-binding protein-related protein OS=Medicago truncatula GN=MTR_4g101400 PE=4 SV=1	0.186253	0.038948	0.0545326	0.427411	2.77419
CL25951Contig1	Mitochondrial outer membrane protein porin OS=Medicago truncatula GN=MTR_4g107840 PE=2 SV=1	0.21691	0.262091	0.894801	0.554316	2.77178
CL3981Contig1	Nodule-enhanced malate dehydrogenase OS=Glycine max GN=Mdh PE=3 SV=1	-0.148135	-0.0578623	-0.214159	-0.213234	2.77079
CL9162Contig1	Nodule-enhanced malate dehydrogenase OS=Glycine max GN=Mdh PE=3 SV=1	0.107308	0.00459469	-0.161761	-0.175872	2.76784
CL16459Contig1	Vacuolar cation/proton exchanger OS=Medicago truncatula GN=MTR_7g068380 PE=4 SV=1	0.0864221	1.08173	0.978011	0.99003	2.76691
CL3443Contig2	Mitochondrial deoxynucleotide carrier, putative OS=Ricinus communis GN=RCOM_1573670 PE=3 SV=1	1.33962	0.144541	0.242595	0.488048	2.76029
CL20875Contig1	Carbohydrate transporter/sugar porter OS=Medicago truncatula GN=MTR_2g049020 PE=3 SV=1	-0.182449	0.0835177	0.259801	0.624038	2.75857
CL8198Contig2	Oxysterol-binding protein OS=Glycine max GN=GmOSBP PE=2 SV=1	-0.00350788	0.00878021	0.0687851	0.472425	2.75822
CL2438Contig1	Respiratory burst oxidase, putative OS=Ricinus communis GN=RCOM_1107050 PE=4 SV=1	0.129283	-0.0805109	-0.521881	-0.622541	2.75683
CL8548Contig1	AeNCR83	-0.0168425	-0.255331	-0.318458	0.152548	2.75047
CL33702Contig1	Lipase OS=Glycine max PE=3 SV=1	-0.499613	-0.328599	-0.141954	-0.0893064	2.74926
CL1Contig642	Purple acid phosphatase OS=Glycine max GN=PAP PE=1 SV=2	0.0280162	-0.0834369	-0.37357	-0.38282	2.74888
CL22721Contig1	Vacuolar cation/proton exchanger OS=Medicago truncatula GN=MTR_7g068380 PE=4 SV=1	-0.0589436	1.28048	1.12161	1.14929	2.74791
CL25424Contig1	LOB domain-containing protein 40 OS=Arabidopsis thaliana GN=LBD40 PE=2 SV=1	-0.339518	-0.185791	1.22136	-0.972033	2.74412
CL18086Contig1	No Hit	0.159527	0.104426	0.74163	1.31041	2.7421
CL12607Contig1	Carbohydrate transporter/sugar porter OS=Medicago truncatula GN=MTR_2g049020 PE=3 SV=1	-0.459138	0.0186241	0.453513	0.616678	2.73435
CL4663Contig4	Maturase K OS=Medicago truncatula GN=MTR_103s0096 PE=4 SV=1	-0.233659	0.264786	0.526506	1.34492	2.72981
CL22002Contig1	Ovate family protein OS=Arabidopsis thaliana GN=At2g36026 PE=4 SV=1	-0.324734	0.165036	0.0290586	0.750895	2.72307
CL9191Contig1	Acetylglucosaminyltransferase, putative OS=Ricinus communis GN=RCOM_1064760 PE=4 SV=1	0.0952045	-0.0650514	-0.180105	0.0770736	2.72204
CL116Contig2	AT4g27450/F27G19_50 OS=Arabidopsis thaliana GN=At4g27450 PE=1 SV=1	0.200102	0.139583	1.82778	0.866432	2.71982
CL10818Contig2	Protein binding protein OS=Zea mays PE=2 SV=1	-0.475107	0.291531	0.592109	1.12591	2.7198
CL26469Contig1	No Hit	0.237653	-0.396049	1.50561	0.760153	2.71901
CL4406Contig1	Transcriptional factor NAC11 OS=Glycine max GN=NAC11 PE=2 SV=1	-0.498496	0.138351	1.91357	1.34784	2.71738
CL24050Contig1	No Hit	0.459059	0.276896	-0.0790062	0.267315	2.7096
CL15229Contig1	5'-methylthioadenosine/S-adenosylhomocysteine nucleosidase OS=Medicago truncatula GN=MTR_041s0005 PE=4 SV=1	0.125699	-0.474489	-0.22093	0.597747	2.70677
CL18372Contig1	DnaJ-like protein OS=Medicago truncatula GN=MTR_5g022180 PE=2 SV=1	-0.60526	-0.134137	1.62407	0.748483	2.70659
CL34182Contig1	No Hit	0.317953	0.38768	0.865131	1.83869	2.70053
CL1970Contig2	Bidirectional sugar transporter SWEET1 OS=Arabidopsis thaliana GN=SWEET1 PE=1 SV=1	0.32093	-0.486904	-0.136409	-0.420784	2.69964
CL26987Contig1	LysM type receptor kinase OS=Lotus japonicus GN=LYS7 PE=2 SV=1	0.669315	0.915318	0.0794318	0.537081	2.69912
CL3443Contig1	Mitochondrial deoxynucleotide carrier, putative OS=Ricinus communis GN=RCOM_1573670 PE=3 SV=1	0.952848	0.0811292	0.129654	0.322258	2.69471
CL4589Contig1	No Hit	-0.56585	0.274573	-0.442302	0.220972	2.6912
CL15229Contig2	5'-methylthioadenosine/S-adenosylhomocysteine nucleosidase OS=Medicago truncatula GN=MTR_041s0005 PE=4 SV=1	-0.286902	-0.517439	-0.176268	0.366085	2.68864
CL30653Contig1	No Hit	0.684048	-0.0646218	1.39066	0.734547	2.68785
CL28124Contig1	No Hit	0.138526	0.149552	0.0607701	0.915629	2.68088
CL1447Contig3	6-phosphofructokinase OS=Medicago truncatula GN=MTR_2g100710 PE=4 SV=1	-0.752924	0.172072	0.143993	0.323633	2.67417
CL2438Contig2	Gp91phox, respiratory burst oxidase-like protein OS=Physcomitrella patens subsp. patens GN=PHYPADRAFT_146280 PE=4 SV=1	0.188478	-0.13022	-0.657204	-0.737195	2.67253
CL2438Contig3	Respiratory burst oxidase, putative OS=Ricinus communis GN=RCOM_1107050 PE=4 SV=1	-0.204485	-0.153241	-0.613287	-0.889894	2.67124
CL297Contig9	Prolyl 4-hydroxylase alpha subunit, putative OS=Ricinus communis GN=RCOM_0174710 PE=4 SV=1	0.0256777	-0.13292	-0.102137	0.075232	2.6681
CL1614Contig2	Mannosyl-oligosaccharide glucosidase, putative OS=Ricinus communis GN=RCOM_1080760 PE=4 SV=1	0.303802	0.166045	0.11988	0.114019	2.66621
CL1447Contig2	6-phosphofructokinase OS=Medicago truncatula GN=MTR_2g100710 PE=4 SV=1	-0.530319	0.0374338	-0.0382419	0.170792	2.66577
CL14930Contig1	LOB domain-containing protein OS=Medicago truncatula GN=MTR_6g018270 PE=4 SV=1	-0.226278	-0.0735224	1.32913	-1.31695	2.66131
CL10818Contig1	Medicago truncatula clone JCVI-FLMt-10A5 unknown mRNA	-0.759839	0.309474	0.504906	1.04031	2.6501
CL25678Contig1	F-box protein PP2-B3 OS=Medicago truncatula GN=MTR_1g083580 PE=4 SV=1	-0.386809	0.426629	0.163667	0.387757	2.6457
CL116Contig3	Stem-specific protein tsjt1, putative OS=Jatropha curcas PE=2 SV=1	0.278991	-0.00399347	1.8893	1.04419	2.64435
CL33826Contig1	LOL1 OS=Bambusa oldhamii PE=2 SV=1	0.0468199	0.367493	0.65969	0.00217227	2.63884
CL1614Contig1	Mannosyl-oligosaccharide glucosidase, putative OS=Ricinus communis GN=RCOM_1080760 PE=4 SV=1	0.0454793	0.222562	0.236188	0.200583	2.6364
CL3796Contig1	Ribose-phosphate pyrophosphokinase OS=Glycine max GN=Gma.56091 PE=3 SV=1	0.0584311	0.128503	0.0697105	0.259587	2.6346
CL29779Contig1	No Hit	0.173812	0.776054	-0.197233	0.154623	2.63099
CL15469Contig1	No Hit	-1.0621	0.16982	0.832943	0.904524	2.63053
CL1447Contig1	6-phosphofructokinase OS=Medicago truncatula GN=MTR_8g102190 PE=4 SV=1	-0.513476	0.00126822	-0.0580645	0.16769	2.62217
CL116Contig1	Stem-specific protein tsjt1, putative OS=Jatropha curcas PE=2 SV=1	0.431478	0.071114	1.92128	0.938958	2.61909
CL29683Contig1	No Hit	0.0286507	-0.00760141	-0.180263	-0.101989	2.61374
CL15303Contig1	Magnesium-dependent phosphatase OS=Medicago truncatula GN=MTR_4g093560 PE=4 SV=1	0.36597	0.323538	0.231836	0.574949	2.60215
CL7669Contig2	No Hit	0.0308424	0.232984	-0.265209	0.41184	2.60084
CL18557Contig1	No Hit	0.350652	0.264481	-0.189952	0.53442	2.59932
CL19714Contig1	Vacuolar cation/proton exchanger OS=Medicago truncatula GN=MTR_7g068380 PE=4 SV=1	0.39673	0.998479	0.851409	0.920401	2.59616
CL28157Contig1	No Hit	0.450819	0.125878	0.485341	0.491043	2.59321
CL15272Contig1	At1g10140 OS=Arabidopsis thaliana GN=At1g10140 PE=2 SV=1	-0.0897421	-0.0962657	0.708486	0.601476	2.59266
CL33678Contig1	GRAM domain-containing protein 1B OS=Medicago truncatula GN=MTR_3g077000 PE=4 SV=1	-0.0640454	0.413488	0.566131	0.540012	2.58961
CL29473Contig1	Cytochrome P450 71A9 OS=Glycine max GN=CYP71A9 PE=2 SV=1	-0.0785978	-0.157998	1.41681	0.795963	2.58401
CL11080Contig1	No Hit	-0.0490595	-0.147734	-0.430719	-0.0331795	2.5839
CL21580Contig1	No Hit	0.269781	0.197278	-0.285541	0.0665498	2.58386
CL32074Contig1	GRAM domain-containing protein 1B OS=Medicago truncatula GN=MTR_3g077000 PE=4 SV=1	0.371569	0.156566	0.484154	0.513213	2.58134
CL32936Contig1	No Hit	-0.164738	-0.719487	0.037848	0.0468974	2.58045
CL9269Contig1	No Hit	-0.374703	-0.0143322	0.227469	0.204537	2.5786
CL26214Contig1	ATP binding / ATPase/ nucleoside-triphosphatase/ nucleotide binding protein OS=Arabidopsis thaliana GN=At3g28610 PE=3 SV=1	0.981347	1.53229	1.8671	1.15274	2.57852
CL29956Contig1	4-coumarate CoA ligase OS=Medicago truncatula GN=MTR_4g077900 PE=4 SV=1	0.213993	0.135292	-0.116416	0.269464	2.56197
CL18342Contig1	UDP-D-glucuronic acid 4-epimerase OS=Medicago truncatula GN=MTR_3g084090 PE=4 SV=1	-0.0984163	-0.29212	-0.313301	0.182604	2.56095
CL22548Contig1	Momilactone A synthase OS=Medicago truncatula GN=MTR_7g110130 PE=3 SV=1	1.09439	0.542216	0.332387	1.09618	2.55968
CL4663Contig2	No Hit	-0.0789265	0.482028	0.601927	1.34997	2.5514
CL32798Contig1	UDP-glucoronosyl/UDP-glucosyl transferase family protein OS=Glycine max GN=Gma.57952 PE=2 SV=1	0.259508	-0.41418	0.0741344	0.218543	2.54806
CL6764Contig1	Glyceraldehyde 3-phosphate dehydrogenase OS=Medicago truncatula GN=MTR_3g085850 PE=3 SV=1	-0.338314	-0.213024	0.151653	-0.263124	2.54158
CL12Contig7	Actin (Fragment) OS=Picea mariana GN=Sb31 PE=2 SV=1	0.255749	0.326867	0.600716	1.41221	2.54129
CL10434Contig1	Medicago truncatula chromosome 5 clone mth2-104i2, COMPLETE SEQUENCE	0.127824	1.11427	1.29443	1.23383	2.53989
CL926Contig1	LOB domain-containing protein OS=Medicago truncatula GN=MTR_6g018270 PE=4 SV=1	-0.684477	-0.16003	1.13107	-0.593313	2.53914
CL27012Contig1	No Hit	-0.367724	0.898845	0.551558	0.676637	2.53818
CL20799Contig1	Malate O-hydroxycinnamoyl transferase OS=Medicago truncatula GN=MTR_3g049080 PE=4 SV=1	0.549257	0.380644	0.400977	1.37827	2.53166
CL5104Contig2	No Hit	0.338654	0.0938687	-0.075778	0.0400964	2.52882
CL21207Contig1	No Hit	0.118169	0.484811	0.0222905	0.590828	2.52795
CL16719Contig1	Cytochrome P450 85A1 OS=Medicago truncatula GN=MTR_3g007320 PE=3 SV=1	0.419397	0.231144	-0.733513	-1.46425	2.52794
CL7085Contig1	BI1-like protein OS=Medicago truncatula GN=MTR_1g071430 PE=4 SV=1	0.197964	-0.0326367	-0.0563378	0.0502688	2.52472
CL21941Contig1	No Hit	-0.0287093	0.140335	-0.00547814	0.754153	2.52388
CL24390Contig1	4-coumarate CoA ligase OS=Medicago truncatula GN=MTR_4g077900 PE=4 SV=1	0.0368618	0.194573	-0.132429	0.372584	2.51713
CL4021Contig1	F-box/kelch-repeat protein OS=Medicago truncatula GN=MTR_2g021150 PE=4 SV=1	-0.25089	0.196119	1.55886	0.948515	2.51675
CL2775Contig2	Medicago truncatula clone JCVI-FLMt-8A8 unknown mRNA	1.84092	0.264046	1.69867	1.17682	2.51073
CL28261Contig1	Disease resistance protein RFL1, putative OS=Ricinus communis GN=RCOM_0979730 PE=4 SV=1	0.452359	0.37497	0.243162	0.668667	2.5079
CL18458Contig1	Monothiol glutaredoxin-S2 OS=Medicago truncatula GN=MTR_4g119030 PE=4 SV=1	0.359411	-0.487081	1.93238	1.29019	2.50602
CL16107Contig1	L-aspartate oxidase OS=Medicago truncatula GN=MTR_6g007070 PE=4 SV=1	-0.0563892	-0.00512468	-0.118287	0.0452752	2.50181
CL10692Contig1	unknown [Lotus japonicus]	-1.8783	-0.227455	-0.0212123	-0.847472	2.49289
CL10302Contig1	NEDD8 ultimate buster, putative OS=Ricinus communis GN=RCOM_0934400 PE=4 SV=1	0.244472	0.438945	0.426354	0.446393	2.48799
CL20Contig11	AP2-like ethylene-responsive transcription factor OS=Medicago truncatula GN=MTR_7g009410 PE=4 SV=1	0.301387	0.163124	0.283875	0.468902	2.48516
CL4748Contig1	unknown [Lotus japonicus]	0.148273	-0.0546354	0.00814797	-0.0824268	2.48386
CL7439Contig1	Glucose-6-phosphate isomerase OS=Medicago truncatula GN=MTR_6g009330 PE=3 SV=1	0.0155959	-0.092387	-0.0355221	-0.253658	2.47844
CL29119Contig1	Putative retrovirus-like polyprotein OS=Phaseolus vulgaris PE=3 SV=1	-0.225973	-0.43453	0.292879	-0.135705	2.47606
CL19470Contig1	Cell cycle regulated microtubule associated protein OS=Arabidopsis thaliana GN=At4g22860 PE=4 SV=1	0.439026	0.218306	-0.152712	0.175766	2.47543
CL29034Contig1	No Hit	-0.141364	-0.0709942	-0.360048	-0.0742024	2.47501
CL28220Contig1	Adenylate isopentenyltransferase OS=Lotus japonicus GN=IPT2 PE=2 SV=1	0.674636	0.873615	0.850515	1.1457	2.46956
CL24520Contig1	Lotus japonicus cDNA, clone: LjFL1-052-DE08, HTC	1.35509	0.604567	0.922466	0.782231	2.46953
CL27185Contig1	Mitochondrial outer membrane protein porin OS=Medicago truncatula GN=MTR_4g107840 PE=2 SV=1	0.0926428	0.233284	1.17217	0.476355	2.46548
CL34095Contig1	ABC transporter B family member OS=Medicago truncatula GN=MTR_5g029750 PE=3 SV=1	-0.302667	0.0939652	1.81902	0.748259	2.46457
CL22506Contig1	Lactosylceramide 4-alpha-galactosyltransferase OS=Medicago truncatula GN=MTR_2g013300 PE=4 SV=1	0.00153596	0.171172	-0.0575092	0.403336	2.46116
CL3299Contig2	Sarcosine oxidase OS=Medicago truncatula GN=MTR_3g108990 PE=4 SV=1	-0.00217537	0.143446	0.363641	0.597771	2.45966
CL13550Contig1	Unidentified (Precursor) OS=Medicago sativa PE=2 SV=1	0.128206	-0.376604	-0.255583	0.470992	2.45855
CL926Contig5	No Hit	-0.664388	-0.314327	0.800261	-0.707116	2.4561
CL28875Contig1	No Hit	0.379693	1.07263	1.00828	0.895826	2.45401
CL9178Contig1	No Hit	0.226677	0.558657	0.641856	1.1363	2.45277
CL318Contig2	Lotus japonicus clone JCVI-FLLj-12F18 unknown mRNA	-0.0466124	0.192167	-0.649904	-0.21966	2.43982
CL11228Contig1	No Hit	0.240523	0.0131149	0.694692	1.22537	2.4324
CL2032Contig2	BEL1-like homeodomain protein OS=Medicago truncatula GN=MTR_8g078480 PE=4 SV=1	0.0370333	0.197289	0.559172	0.74057	2.43215
CL2848Contig1	No Hit	-0.0786201	-0.196932	-0.622353	-0.647203	2.43094
CL26329Contig1	Zinc finger protein-like protein OS=Medicago truncatula GN=MTR_8g104410 PE=4 SV=1	-0.272401	0.213754	0.141402	0.387561	2.42995
CL29200Contig1	hypothetical protein MTR_4g012510 [Medicago truncatula]	0.440426	0.868753	0.854373	0.700917	2.42889
CL9408Contig1	Transferase, transferring glycosyl groups, putative OS=Ricinus communis GN=RCOM_0699150 PE=4 SV=1	0.0159213	0.01092	0.0342131	-0.0585748	2.42686
CL22846Contig1	Tsi1-interacting protein TSIP1 OS=Medicago truncatula GN=MTR_3g105830 PE=4 SV=1	0.264475	0.26489	0.325881	0.665606	2.42394
CL259Contig3	Zinc finger protein OS=Medicago truncatula GN=MTR_1g066550 PE=4 SV=1	-0.390234	0.0127997	0.301222	1.08813	2.41963
CL26011Contig1	Cell cycle regulated microtubule associated protein OS=Arabidopsis thaliana GN=At4g22860 PE=4 SV=1	0.0378584	0.0379274	-0.0644454	0.0339829	2.41807
CL33140Contig1	No Hit	-0.00971216	1.27733	-0.100834	0.552141	2.41686
CL33317Contig1	Delta-8 sphingolipid desaturase OS=Medicago truncatula GN=MTR_8g056100 PE=4 SV=1	0.0637205	0.0461796	-0.315794	-0.337531	2.41462
CL5330Contig2	MYB transcription factor MYB127 OS=Glycine max GN=MYB127 PE=2 SV=1	0.986694	0.6238	1.63716	1.55669	2.41016
CL30379Contig1	UDP-D-glucuronic acid 4-epimerase OS=Medicago truncatula GN=MTR_3g084090 PE=4 SV=1	-0.265416	0.0974505	0.0706686	0.380776	2.40839
CL10377Contig1	L-aspartate oxidase OS=Medicago truncatula GN=MTR_6g007070 PE=4 SV=1	0.0905358	-0.0623164	-0.284631	-0.130441	2.40422
CL5196Contig1	Cytochrome P450 82A3 OS=Glycine max GN=CYP82A3 PE=2 SV=1	1.84621	0.599418	1.50236	1.58611	2.39973
CL23424Contig1	GRAM domain-containing protein 1B OS=Medicago truncatula GN=MTR_3g077000 PE=4 SV=1	-0.993339	0.139437	0.427176	0.300801	2.39635
CL20241Contig1	No Hit	0.0366369	0.162506	0.307645	-0.0977842	2.39097
CL28665Contig1	Cytochrome P450, putative OS=Ricinus communis GN=RCOM_1725340 PE=3 SV=1	0.192127	0.775623	0.249343	-0.0204602	2.38854
CL3983Contig2	Trans-cinnamate 4-monooxygenase OS=Medicago truncatula GN=MTR_085s0008 PE=3 SV=1	-1.14248	-0.140737	0.214085	-0.542142	2.38643
CL28575Contig1	No Hit	0.0636656	0.299419	-0.239121	-0.00792099	2.38566
CL21856Contig1	PREDICTED: fatty acid desaturase 2-like [Glycine max]	-0.0719782	-0.073121	-0.320831	-0.445587	2.38238
CL4295Contig2	B12D-like protein OS=Beta vulgaris GN=b12D PE=4 SV=1	0.220713	0.291598	0.71357	0.163491	2.37975
CL24066Contig1	No Hit	-0.297794	-0.256846	-0.086945	-0.453293	2.37647
CL25990Contig1	No Hit	-0.434743	-0.00919507	0.425249	-0.514671	2.3669
CL34111Contig1	White-brown-complex ABC transporter family OS=Populus trichocarpa GN=POPTRDRAFT_584512 PE=3 SV=1	-0.101283	0.166991	1.7628	1.66449	2.36573
CL4663Contig1	No Hit	-0.396756	0.146498	0.333417	1.03737	2.36497
CL24498Contig1	Serine incorporator OS=Medicago truncatula GN=MTR_6g086060 PE=4 SV=1	0.257688	0.0460491	-0.228607	-0.271864	2.36164
CL3983Contig1	Trans-cinnamate 4-monooxygenase OS=Medicago truncatula GN=MTR_085s0008 PE=3 SV=1	-0.792335	-0.0345438	0.136484	-0.608766	2.36135
CL10594Contig1	F-box family protein OS=Populus trichocarpa GN=POPTRDRAFT_842821 PE=4 SV=1	0.50795	0.648608	0.579949	0.957363	2.36129
CL24205Contig1	Hydroxysteroid 11-beta-dehydrogenase 1-like protein OS=Medicago truncatula GN=MTR_5g008850 PE=4 SV=1	-0.0995569	-0.303548	0.0399693	0.362528	2.35844
CL24821Contig1	Receptor-like serine/threonine kinase OS=Medicago truncatula GN=MTR_8g057900 PE=4 SV=1	0.400612	0.466915	1.29824	1.67554	2.35714
CL12Contig5	Actin OS=Medicago truncatula GN=MTR_2g008050 PE=3 SV=1	-0.143762	0.194829	0.64632	1.16026	2.35621
CL1576Contig1	Potassium transporter OS=Medicago truncatula GN=MTR_5g034500 PE=4 SV=1	-0.199369	0.0318122	0.165119	0.0799224	2.35313
CL29274Contig1	No Hit	-1.03205	0.191805	0.149902	0.178109	2.35271
CL3772Contig3	Fructokinase OS=Medicago truncatula GN=MTR_6g089480 PE=3 SV=1	0.0508192	-0.0551453	-0.255045	-0.276384	2.35231
CL2325Contig5	No Hit	0.269124	-0.246946	-0.305682	-0.314807	2.34705
CL12988Contig1	Pectinmethylesterase inhibitor 2, putative OS=Ricinus communis GN=RCOM_0708500 PE=4 SV=1	-0.586131	-0.0877878	-0.442755	-0.172041	2.34285
CL3779Contig1	Auxin-induced protein 6B OS=Medicago truncatula GN=MTR_3g109160 PE=4 SV=1	0.0308922	0.0814029	0.162372	0.305028	2.34237
CL18481Contig1	Hydroxysteroid 11-beta-dehydrogenase 1-like protein OS=Medicago truncatula GN=MTR_5g008850 PE=4 SV=1	-1.04943	-0.0976638	0.314203	0.310084	2.34047
CL1Contig1065	2-aminoethanethiol dioxygenase OS=Medicago truncatula GN=MTR_7g009710 PE=4 SV=1	-0.609645	-0.11301	0.365107	-0.537555	2.33954
CL10033Contig1	hypothetical protein MTR_7g065150 [Medicago truncatula]	-0.386605	-0.00670135	1.48582	1.15018	2.33937
CL1Contig897	2-aminoethanethiol dioxygenase OS=Medicago truncatula GN=MTR_7g009710 PE=4 SV=1	-0.791068	-0.0496035	0.434871	-0.5612	2.33615
CL29787Contig1	Cysteine-rich receptor-like protein kinase OS=Medicago truncatula GN=MTR_8g057890 PE=4 SV=1	0.61014	0.336174	1.24413	1.50605	2.3326
CL19561Contig1	Cysteine-rich receptor-like protein kinase OS=Medicago truncatula GN=MTR_5g083910 PE=4 SV=1	0.0531118	0.371975	1.40993	1.69749	2.33143
CL16005Contig1	No Hit	-0.446261	0.195133	1.66595	1.00353	2.33015
CL33999Contig1	No Hit	0.316458	0.750697	0.873088	0.98214	2.32652
CL29Contig3	Catalase-4 OS=Glycine max GN=CAT4 PE=2 SV=1	1.84979	0.291062	1.71774	1.54813	2.32348
CL14868Contig2	No Hit	0.560638	0.647928	0.518873	0.545699	2.32038
CL30067Contig1	Short internode related sequence OS=Medicago truncatula GN=MTR_5g021130 PE=4 SV=1	-0.207721	-0.467767	0.518017	1.26008	2.32012
CL292Contig3	RR10-Corn type-A response regulator OS=Zea mays PE=2 SV=1	0.553068	0.764753	0.662234	1.16925	2.31891
CL29Contig11	Catalase OS=Glycine max PE=3 SV=1	1.82852	0.300631	1.75322	1.54815	2.31872
CL9006Contig1	Glycine max microRNA MIR160c (MIR160C), microRNA	-0.12819	-0.353279	0.146681	0.922721	2.31611
CL17993Contig1	L-aspartate oxidase OS=Medicago truncatula GN=MTR_6g007070 PE=4 SV=1	-0.494036	-0.0784689	-0.327789	-0.186635	2.31594
CL17978Contig1	PREDICTED: Glycine max peroxidase 19-like (LOC100777463), mRNA	-0.0300939	-0.0499959	0.488562	0.385211	2.3159
CL29091Contig1	No Hit	0.355765	0.656688	-0.148195	1.0747	2.31522
CL27137Contig1	Bcl-2-associated athanogene-like protein OS=Medicago truncatula GN=MTR_7g022790 PE=4 SV=1	-1.03972	0.575537	0.302348	0.70209	2.31008
CL15588Contig1	Delta-8 sphingolipid desaturase OS=Medicago truncatula GN=MTR_8g056100 PE=4 SV=1	0.365432	-0.0627126	-0.492562	-0.56031	2.3095
CL21601Contig1	Annotation was added to scaffolds in November 2011 Long-chain-fatty-acid-CoA ligase OS=Medicago truncatula GN=MTR_7g109830 PE=4 SV=1	-0.0603365	-0.17414	-0.451134	-0.303635	2.30917
CL22484Contig1	hypothetical protein MTR_2g086590 [Medicago truncatula]	-0.315403	-0.0537281	0.422595	1.52104	2.30654
CL9211Contig1	Flavoprotein wrbA OS=Medicago truncatula GN=MTR_5g070030 PE=2 SV=1	-0.143064	0.04354	-0.102594	-0.0692663	2.30522
CL1Contig1339	Protein C10orf22, putative OS=Ricinus communis GN=RCOM_0855090 PE=4 SV=1	-0.849073	-0.206365	0.210916	-0.6258	2.30478
CL13750Contig1	Annotation was added to scaffolds in November 2011 Long-chain-fatty-acid-CoA ligase OS=Medicago truncatula GN=MTR_7g109830 PE=4 SV=1	-0.560684	-0.262267	-0.461162	-0.531773	2.30436
CL32029Contig1	Os02g0686600 protein OS=Oryza sativa subsp. japonica GN=OJ1717_A09.37 PE=4 SV=1	0.405994	0.680486	0.271148	0.549212	2.30202
CL926Contig4	LOB domain-containing protein OS=Medicago truncatula GN=MTR_6g018270 PE=4 SV=1	-0.885501	-0.218327	0.924598	-0.718514	2.30103
CL21898Contig1	U-box domain-containing protein OS=Medicago truncatula GN=MTR_2g087350 PE=4 SV=1	-1.21522	0.170922	0.467822	0.501474	2.29965
CL4192Contig1	Isoflavonoid malonyl transferase 3 OS=Medicago truncatula GN=MAT3 PE=2 SV=1	-0.226721	0.21056	0.334991	0.561185	2.29867
CL23397Contig1	hypothetical protein MTR_3g087150 [Medicago truncatula]	0.181721	-0.0714269	-0.0351552	0.448301	2.29795
CL1576Contig3	Potassium transporter OS=Medicago truncatula GN=MTR_5g034500 PE=4 SV=1	-0.180219	-0.095093	0.167635	0.401883	2.29552
CL18645Contig2	Endo-1,4-beta-glucanase (Precursor) OS=Glycine max GN=Cel2 PE=2 SV=1	-0.219235	-0.0800823	0.0618788	-0.189007	2.294
CL1970Contig3	Bidirectional sugar transporter SWEET1 OS=Arabidopsis thaliana GN=SWEET1 PE=1 SV=1	0.223239	-0.444988	-0.0735501	0.0277419	2.29396
CL1577Contig2	Nitrate transporter OS=Medicago truncatula GN=MTR_4g101380 PE=3 SV=1	-0.115492	-0.05391	-0.251948	-0.570421	2.29232
CL23820Contig1	PAP-specific phosphatase HAL2-like protein OS=Medicago truncatula GN=MTR_2g012510 PE=4 SV=1	0.306652	0.254107	0.0468236	0.241943	2.28703
CL13732Contig1	No Hit	-0.120814	-0.370723	-0.242872	0.293363	2.28674
CL15673Contig1	No Hit	-0.981662	-0.252905	0.443081	-0.566501	2.28609
CL14058Contig1	Cyclic nucleotide-gated ion channel OS=Medicago truncatula GN=MTR_2g081110 PE=4 SV=1	-0.608592	0.30305	1.52792	1.24315	2.28596
CL29Contig5	Catalase OS=Glycine max GN=Gma.6142 PE=3 SV=1	1.51102	0.267716	1.72495	1.56418	2.28482
CL21380Contig1	GRAM domain-containing protein 1B OS=Medicago truncatula GN=MTR_3g077000 PE=4 SV=1	-0.632563	0.121316	0.362134	0.489747	2.28417
CL6180Contig3	Glycine max uncharacterized LOC100306161 (LOC100306161), mRNA	-0.245501	-0.0497954	1.65599	0.437588	2.28413
CL27370Contig1	Adenylate isopentenyltransferase OS=Lotus japonicus GN=IPT2 PE=2 SV=1	0.666461	1.2243	1.01489	1.11938	2.28315
CL1Contig1569	No Hit	-0.0829102	-0.048119	0.147758	0.317956	2.28254
CL2048Contig3	Putative E3 ubiquitin ligase OS=Lotus japonicus GN=LjnsRING PE=2 SV=1	0.000861885	0.00827203	0.044755	0.156193	2.27977
CL15759Contig1	Beta-amyrin synthase OS=Medicago truncatula GN=MTR_8g016960 PE=4 SV=1	0.206848	-0.0604102	-1.47544	-1.56495	2.27808
CL15688Contig1	Oxysterol-binding protein OS=Glycine max GN=GmOSBP PE=2 SV=1	-0.396065	0.0666218	0.00444836	0.340537	2.27061
CL1576Contig2	Potassium transporter OS=Medicago truncatula GN=MTR_092s0008 PE=4 SV=1	-0.190263	-0.0140952	0.199395	0.0820865	2.27051
CL2048Contig1	Putative E3 ubiquitin ligase OS=Lotus japonicus GN=LjnsRING PE=2 SV=1	-0.451718	-0.0158276	0.0851018	0.233876	2.26996
CL21977Contig1	No Hit	0.777956	0.176939	0.504573	-0.0212375	2.26554
CL13581Contig1	Serine incorporator OS=Medicago truncatula GN=MTR_6g086060 PE=4 SV=1	-0.0216714	0.0740744	-0.150492	-0.23584	2.2619
CL2203Contig1	Aldose 1-epimerase, putative OS=Ricinus communis GN=RCOM_1064700 PE=4 SV=1	-0.904118	-0.385385	-0.242702	-0.125015	2.26146
CL1447Contig4	Medicago truncatula 6-phosphofructokinase (MTR_2g100710) mRNA, complete cds	-0.855038	0.0816291	-0.0426412	0.310602	2.25251
CL29Contig13	Catalase OS=Lotus japonicus GN=cat1 PE=3 SV=1	1.70979	0.340581	1.69935	1.48161	2.25169
CL8671Contig1	hypothetical protein MTR_6g090460 [Medicago truncatula]	0.0777562	-0.0372593	1.01152	0.473665	2.24755
CL8233Contig1	Acid phosphatase OS=Medicago truncatula GN=MTR_8g046260 PE=4 SV=1	-0.604159	0.0569619	0.102957	-0.620211	2.24341
CL6787Contig1	3-ketoacyl-CoA synthase OS=Glycine max GN=Gma.13994 PE=3 SV=1	1.92747	1.15724	1.5761	1.25249	2.23951
CL4785Contig1	Protein brittle-1 OS=Medicago truncatula GN=MTR_3g107510 PE=3 SV=1	0.0627034	0.0065462	-0.0632642	0.019867	2.23791
CL29127Contig1	No Hit	-0.191464	0.0893984	-0.330396	-0.304521	2.23776
CL16945Contig1	Sulfate/bicarbonate/oxalate exchanger and transporter sat-1 OS=Medicago truncatula GN=MTR_3g087740 PE=4 SV=1	0.157686	0.0949889	0.209322	-0.260177	2.2358
CL21997Contig1	DNA binding protein, putative OS=Ricinus communis GN=RCOM_0717730 PE=4 SV=1	-0.51905	-0.317538	0.0530381	0.565454	2.2314
CL28660Contig1	No Hit	-0.081323	0.609567	-0.410123	0.655871	2.22843
CL11624Contig1	Protein kinase G11A OS=Medicago truncatula GN=MTR_8g089420 PE=4 SV=1	0.0758562	0.147887	0.969772	1.20627	2.22456
CL2579Contig2	Xyloglucan endotransglucosylase/hydrolase OS=Medicago truncatula GN=MTR_4g126920 PE=4 SV=1	-0.364465	-0.0542425	1.27643	1.15105	2.22266
CL2203Contig2	Aldose 1-epimerase, putative OS=Ricinus communis GN=RCOM_1064700 PE=4 SV=1	-0.70437	-0.368901	-0.286144	-0.146858	2.22265
CL2748Contig1	Glycosyl hydrolase family protein 43 OS=Arabidopsis thaliana GN=T16K5.230 PE=2 SV=1	0.129494	-0.125984	-0.328843	-0.24547	2.22112
CL3796Contig3	Ribose-phosphate pyrophosphokinase OS=Glycine max GN=Gma.7021 PE=3 SV=1	-0.302439	0.368043	0.075743	0.302382	2.21731
CL6593Contig1	Gamma-glutamyltransferase OS=Medicago truncatula GN=MTR_3g087950 PE=4 SV=1	-0.741986	0.0142056	0.179797	-0.060162	2.21587
CL3764Contig2	Cytochrome P450 78A11 OS=Medicago truncatula GN=MTR_5g045250 PE=3 SV=1	0.0241598	0.0104046	0.832899	0.621628	2.20836
CL25206Contig1	hypothetical protein MTR_4g086750 [Medicago truncatula] >gi|355509087|gb|AES90229.1| hypothetical protein MTR_4g086750 [Medicago truncatula]	1.80038	0.99294	0.687482	1.44558	2.20663
CL28132Contig1	No Hit	0.314515	0.00365384	-0.311912	0.165504	2.20588
CL16166Contig1	MLO-like protein OS=Glycine max PE=3 SV=1	-0.158781	0.0808639	-0.892738	0.0648486	2.19893
CL20462Contig1	Beta-amylase OS=Medicago truncatula GN=MTR_5g013620 PE=3 SV=1	0.85075	0.0998907	1.02327	0.69148	2.19479
CL19533Contig1	Centrin-1 OS=Medicago truncatula GN=MTR_2g011400 PE=4 SV=1	-0.0766909	0.397425	0.679792	0.367319	2.19431
CL21167Contig1	4-coumarate-CoA ligase OS=Medicago truncatula GN=MTR_5g027480 PE=4 SV=1	-0.733368	0.0158966	-0.716992	-0.0939089	2.19248
CL32465Contig1	Receptor-like serine/threonine kinase (Fragment) OS=Medicago truncatula GN=MTR_8g005250 PE=4 SV=1	-0.483835	0.291803	-0.198539	-0.0832091	2.19116
CL17830Contig1	No Hit	1.56097	0.591089	0.892052	0.359717	2.18999
CL17748Contig1	Annotation was added to scaffolds in November 2011 Long-chain-fatty-acid-CoA ligase OS=Medicago truncatula GN=MTR_7g109830 PE=4 SV=1	-0.300831	-0.283702	-0.474648	-0.555641	2.18937
CL27423Contig1	No Hit	0.0512897	-0.197915	0.0326111	0.348422	2.18796
CL11800Contig1	Putative E3 ubiquitin ligase OS=Lotus japonicus GN=LjnsRING PE=2 SV=1	-0.643487	0.0668693	0.15892	0.215695	2.18248
CL8692Contig1	Receptor-like protein kinase OS=Medicago truncatula GN=MTR_8g086590 PE=4 SV=1	0.0175356	-0.129217	0.142866	0.351969	2.17818
CL16629Contig1	Endo-1,4-beta-glucanase (Precursor) OS=Glycine max GN=Cel2 PE=2 SV=1	0.135295	0.124516	-0.047774	0.0735997	2.1775
CL8228Contig1	Glutamate dehydrogenase OS=Glycine max GN=Gma.50162 PE=3 SV=1	-0.0277439	0.801343	-0.0691957	0.307445	2.17314
CL10150Contig1	Homocysteine S-methyltransferase 3 OS=Arabidopsis thaliana GN=HMT3 PE=1 SV=2	0.477354	0.502168	1.01645	1.15629	2.17136
CL24667Contig1	Disease resistance protein OS=Medicago truncatula GN=MTR_3g102180 PE=4 SV=1	0.880597	0.168678	0.329913	0.581535	2.16735
CL802Contig1	Ferritin OS=Glycine max GN=Gma.51539 PE=3 SV=1	0.338236	0.279948	0.482425	1.26771	2.16696
CL6180Contig2	unknown [Glycine max]	-0.197944	-0.188889	1.45163	0.182728	2.16495
CL31942Contig1	SKIP interacting protein OS=Medicago truncatula GN=MTR_077s0030 PE=4 SV=1	-0.728826	-0.259516	0.347925	1.02926	2.16192
CL11133Contig1	MLO-like protein OS=Glycine max PE=3 SV=1	0.423424	0.077965	-0.880077	0.0156491	2.16191
CL18358Contig1	Isoflavone 2'-hydroxylase OS=Medicago truncatula PE=2 SV=1	0.643356	0.309472	0.64494	0.744938	2.15881
CL17798Contig1	Late embryogenesis abundant hydroxyproline-rich glycoprotein OS=Arabidopsis thaliana GN=At4g35170 PE=2 SV=1	0.072972	0.467493	0.434268	0.570931	2.15659
CL2198Contig4	MLO-like protein OS=Glycine max GN=Gma.49357 PE=3 SV=1	-0.265104	-0.371401	-0.296386	-0.587512	2.15633
CL14815Contig1	No Hit	-0.162196	-0.0264975	0.118164	0.0450758	2.15628
CL2775Contig1	At2g15890 OS=Arabidopsis thaliana GN=MEE14 PE=2 SV=1	1.96688	0.190778	1.62997	1.04702	2.15072
CL2579Contig1	Xyloglucan endotransglucosylase/hydrolase OS=Medicago truncatula GN=MTR_4g126920 PE=4 SV=1	-0.485688	-0.0793817	1.16799	1.01699	2.14636
CL8515Contig1	Thiosulfate sulfurtransferase OS=Medicago truncatula GN=MTR_8g075420 PE=4 SV=1	0.441781	-0.0647382	0.103508	0.519207	2.14333
CL22213Contig1	No Hit	-0.927555	-0.19962	0.0112112	1.06533	2.14203
CL11136Contig1	Arabidopsis thaliana genomic DNA, chromosome 5, P1 clone:MOK16 OS=Arabidopsis thaliana GN=F15A17_260 PE=2 SV=1	-0.619133	0.315183	1.27849	0.844731	2.13979
CL10667Contig1	Myosin heavy chain-like protein OS=Arabidopsis thaliana GN=T30N20_160 PE=4 SV=1	-0.170244	0.175429	0.230654	0.353451	2.13868
CL24835Contig1	No Hit	0.1823	-0.122231	-0.409185	-0.205068	2.13864
CL12914Contig1	MLO-like protein OS=Glycine max GN=Gma.29392 PE=3 SV=1	-0.121569	0.0128768	0.27545	0.833826	2.13598
CL14225Contig1	Transporter, putative OS=Medicago truncatula GN=MTR_8g072560 PE=4 SV=1	0.303296	0.430191	-0.0216806	-0.0215446	2.13548
CL10195Contig1	Cytochrome P450 OS=Lotus japonicus PE=2 SV=1	0.444252	0.415628	0.614261	0.71346	2.13431
CL6212Contig1	No Hit	0.441274	0.334608	-1.5122	-1.67028	2.13152
CL6358Contig2	ABC transporter G family member OS=Medicago truncatula GN=MTR_8g093840 PE=3 SV=1	-0.688415	0.025008	-0.0296081	-0.00655189	2.12615
CL1Contig995	No Hit	0.0621152	-0.162381	-0.200654	0.0683661	2.12547
CL1Contig521	Cicer arietinum strain FLIP84-92C clone gl1-4n10, complete sequence	0.600084	0.329355	0.341443	0.975086	2.12505
CL13981Contig1	No Hit	-0.1955	0.350475	-0.463735	0.306066	2.12429
CL18081Contig1	PAP-specific phosphatase HAL2-like protein OS=Medicago truncatula GN=MTR_2g012510 PE=4 SV=1	-0.27583	0.116172	-0.140613	0.0560374	2.11855
CL22842Contig1	No Hit	-0.958199	-0.308549	-1.09264	-0.841885	2.11722
CL369Contig4	Universal stress protein A-like protein OS=Medicago truncatula GN=MTR_7g108830 PE=4 SV=1	-0.115437	0.0370924	0.402691	0.524491	2.11693
CL1115Contig1	ERF protein OS=Glycine max GN=EBP PE=2 SV=1	0.93395	0.205047	0.417153	-0.0932638	2.11455
CL18090Contig1	Subtilisin-like protease OS=Arabidopsis thaliana GN=ARA12 PE=1 SV=1	-0.131416	0.226621	0.2532	0.360769	2.11256
CL11133Contig2	MLO-like protein OS=Glycine max PE=3 SV=1	0.154789	0.0586294	-0.82632	-0.225997	2.11179
CL17432Contig1	Ethylene-responsive transcription factor ERF110 [Medicago truncatula] >gi|355491562|gb|AES72765.1| Ethylene-responsive transcription factor ERF110 [Medicago truncatula]	-0.529488	0.0424357	-0.135986	0.366491	2.10518
CL28782Contig1	ERECTA-like kinase OS=Glycine max PE=2 SV=1	-0.9882	-0.756345	-0.276197	0.499618	2.09894
CL21224Contig1	At4g11990 OS=Arabidopsis thaliana GN=At4g11990 PE=2 SV=1	-0.160673	-0.107818	-0.248433	-0.168646	2.09877
CL4718Contig1	F-box/kelch-repeat protein OS=Medicago truncatula GN=MTR_2g102370 PE=4 SV=1	0.4984	0.00283337	1.25313	0.546982	2.09513
CL33930Contig1	U-box domain-containing protein OS=Medicago truncatula GN=MTR_8g103190 PE=4 SV=1	-0.057805	1.09872	-0.109051	0.149589	2.09172
CL26442Contig1	MLO-like protein OS=Glycine max GN=Gma.29392 PE=3 SV=1	-0.646499	-0.134084	0.391309	0.756617	2.09098
CL369Contig2	Universal stress protein A-like protein OS=Medicago truncatula GN=MTR_7g108830 PE=4 SV=1	-0.119397	0.00390938	0.352773	0.486845	2.09036
CL16651Contig1	No Hit	0.0640133	0.347253	0.379701	0.470858	2.08954
CL2579Contig3	Xyloglucan endotransglucosylase/hydrolase OS=Medicago truncatula GN=MTR_4g126920 PE=4 SV=1	-0.364638	-0.216999	1.11073	0.934586	2.08771
CL2198Contig1	MLO-like protein OS=Glycine max GN=Gma.49357 PE=3 SV=1	-0.0538419	-0.483493	-0.46131	-0.669467	2.08119
CL17769Contig1	No Hit	0.555673	0.611294	0.38346	0.808325	2.08105
CL22170Contig1	Metal-dependent protein hydrolase OS=Arabidopsis thaliana GN=T1G12.2 PE=4 SV=1	0.479269	0.353797	-0.0870329	0.190455	2.07701
CL30484Contig1	UDP-glucoronosyl/UDP-glucosyl transferase family protein OS=Glycine max GN=Gma.57952 PE=2 SV=1	0.107614	-0.155307	-0.0821084	-0.132019	2.07564
CL27882Contig1	Amino acid carrier (Fragment) OS=Ricinus communis PE=2 SV=2	0.380907	0.783763	0.883339	1.62333	2.07184
CL17736Contig1	Os06g0164500 protein OS=Oryza sativa subsp. japonica GN=OSJNBa0015I14.15 PE=4 SV=1	0.0853726	0.138521	0.149294	0.0884567	2.07102
CL15386Contig1	Short chain alcohol dehydrogenase, putative OS=Ricinus communis GN=RCOM_0226150 PE=4 SV=1	-1.10125	-0.226405	0.345218	0.751303	2.06981
CL21207Contig2	No Hit	-0.274156	0.00299752	-0.288807	0.490587	2.0692
CL1Contig643	No Hit	0.413538	0.476045	0.596463	0.469258	2.06909
CL22175Contig1	Pentatricopeptide repeat-containing protein OS=Medicago truncatula GN=MTR_7g060720 PE=4 SV=1	0.0301851	-0.0432821	0.212027	0.0880024	2.06618
CL369Contig3	Universal stress protein OS=Arachis hypogaea PE=2 SV=1	0.0656625	0.0889411	0.334003	0.462946	2.06517
CL30126Contig1	No Hit	-0.937024	-0.112008	-0.143696	-0.255941	2.06315
CL21439Contig1	Auxin-induced protein 5NG4 OS=Medicago truncatula GN=MTR_5g034990 PE=4 SV=1	1.04946	0.265686	0.841098	0.86762	2.0602
CL22754Contig1	U-box domain-containing protein OS=Medicago truncatula GN=MTR_8g103190 PE=4 SV=1	-0.355168	1.00606	-0.333408	0.304269	2.05896
CL30669Contig1	CYP735A1 (Fragment) OS=Arachis hypogaea PE=2 SV=1	-0.175494	0.292375	-0.1239	-0.347486	2.05698
CL2537Contig5	Adenine phosphoribosyltransferase OS=Medicago truncatula GN=MTR_3g106780 PE=3 SV=1	1.65541	0.608002	1.22495	1.80313	2.0568
CL5118Contig1	Ethylene-responsive transcription factor OS=Medicago truncatula GN=MTR_070s0027 PE=2 SV=1	0.0662367	-0.194213	1.46672	0.973706	2.0562
CL9568Contig1	DnaJ-like protein OS=Glycine max GN=GmJ1 PE=2 SV=1	0.421423	0.0504436	0.139364	-0.0807218	2.05547
CL2198Contig2	MLO-like protein OS=Glycine max PE=3 SV=1	-0.488727	-0.390438	-0.472511	-0.523873	2.05543
CL8782Contig1	F-box/kelch-repeat protein OS=Medicago truncatula GN=MTR_2g102370 PE=4 SV=1	0.732148	0.0196906	1.30066	0.43571	2.05538
CL15371Contig2	Galactose oxidase OS=Medicago truncatula GN=MTR_1g023570 PE=4 SV=1	-0.31122	-0.151995	-0.324283	-0.276549	2.05012
CL14596Contig1	Alpha-D-xylosidase OS=Medicago truncatula GN=MTR_5g057990 PE=4 SV=1	0.386778	0.226719	0.692218	0.738969	2.04984
CL22309Contig1	MLO-like protein OS=Glycine max GN=Gma.29392 PE=3 SV=1	-0.191009	0.168434	0.384611	0.819371	2.04941
CL7085Contig2	BI1-like protein OS=Medicago truncatula GN=MTR_1g071430 PE=4 SV=1	-0.260374	-0.305862	-0.163102	-0.19186	2.04854
CL11377Contig1	No Hit	-0.637761	-0.0754731	0.465705	0.947391	2.0467
CL19399Contig1	Alkaline alpha galactosidase I OS=Medicago truncatula GN=MTR_5g096820 PE=4 SV=1	0.760328	0.327971	0.737469	0.438277	2.04421
CL17589Contig1	Transcription factor AP2-EREBP OS=Lotus japonicus GN=LjERF18 PE=2 SV=1	-0.221881	-0.142641	0.185032	0.318483	2.04254
CL8132Contig1	Multidrug resistance protein ABC transporter family OS=Medicago truncatula GN=MTR_1g099280 PE=3 SV=1	-0.365464	0.0189593	-0.121442	-0.0055532	2.0405
CL6392Contig1	F-box/kelch-repeat protein OS=Medicago truncatula GN=MTR_077s0028 PE=4 SV=1	0.236108	0.131027	0.00179024	0.000925619	2.0363
CL20278Contig1	Transporter, putative OS=Medicago truncatula GN=MTR_8g072560 PE=4 SV=1	0.662943	0.344177	-0.13098	-0.00446916	2.03327
CL20881Contig1	Transcription factor, putative OS=Ricinus communis GN=RCOM_0338880 PE=4 SV=1	0.13726	-0.156036	-0.374391	-0.260261	2.02914
CL11424Contig1	Auxin-induced protein 5NG4 OS=Medicago truncatula GN=MTR_6g036450 PE=4 SV=1	0.471837	0.133148	0.301969	0.662892	2.02646
CL292Contig6	SRR217 OS=Striga asiatica PE=2 SV=1	0.302893	0.487937	0.41471	0.626201	2.02332
CL34105Contig1	No Hit	0.630754	0.106026	-0.473969	-0.118429	2.02325
CL982Contig3	No Hit	-0.194418	-0.0612954	-0.644958	0.194623	2.02088
CL1Contig257	Cicer arietinum strain FLIP84-92C clone gl1-4n10, complete sequence	0.610694	0.00173315	1.20894	1.7155	2.01506
CL18035Contig1	Galactose oxidase OS=Medicago truncatula GN=MTR_1g023570 PE=4 SV=1	-0.342778	-0.430508	-0.458259	-0.383337	2.01006
CL31932Contig1	No Hit	0.379054	1.15189	0.321341	1.54211	2.0094
CL1667Contig6	No Hit	-0.429411	-0.0662693	-0.239403	0.329005	2.00736
CL16208Contig1	BHLH transcription factor PTF1 OS=Glycine max GN=PTF1 PE=2 SV=1	0.257113	0.167542	0.0942465	0.516903	2.00693
CL3764Contig1	Cytochrome P450 78A11 OS=Medicago truncatula GN=MTR_5g045250 PE=3 SV=1	-0.460279	-0.141594	0.735409	0.646628	2.00533
CL7714Contig1	No Hit	0.107476	-0.0621878	0.187676	0.235713	2.00455
CL5562Contig1	No Hit	0.339752	0.128839	-0.2081	0.151651	2.00092
Genes Up-regulated at 6 hpi, 1, 2, 4 and 6 dpi
CL2Contig3	No Hit	3.95688	3.79515	5.45284	6.65882	12.2835
CL2Contig1	No Hit	3.64162	3.73202	5.32977	6.57131	12.1804
CL2Contig11	No Hit	3.87388	3.74408	5.36222	6.57032	12.1777
CL2Contig8	No Hit	3.66654	3.79114	5.37103	6.62452	12.164
CL15Contig2	No Hit	3.8388	3.24822	5.43326	5.66277	12.0764
CL1460Contig2	Universal stress protein OS=Arachis hypogaea PE=2 SV=1	4.21099	5.64028	5.00352	6.1414	11.9743
CL2Contig6	No Hit	3.40805	3.42807	5.11661	6.3911	11.9687
CL2Contig13	No Hit	3.48682	3.49752	5.10001	6.36167	11.9281
CL469Contig1	Aspartic proteinase nepenthesin-1, putative OS=Ricinus communis GN=RCOM_1442500 PE=3 SV=1	3.70168	2.88062	4.69951	7.92734	11.9253
CL2Contig12	No Hit	3.20871	3.33684	4.96226	6.16292	11.7957
CL2Contig4	No Hit	3.24368	3.30127	4.93631	6.23859	11.7188
CL2Contig9	No Hit	3.10303	3.17818	4.79116	6.11169	11.701
CL2Contig14	No Hit	3.44206	3.1275	4.8448	5.91843	11.59
CL4595Contig1	Sulfate/bicarbonate/oxalate exchanger and transporter sat-1 OS=Medicago truncatula GN=MTR_3g087730 PE=4 SV=1	3.40205	5.30576	5.30512	6.65219	11.4038
CL11729Contig1	AeNCR46	3.61498	3.48761	3.31015	5.94932	11.3845
CL3422Contig2	No Hit	3.62631	4.43534	3.89525	5.77133	11.3655
CL6398Contig1	Nonsymbiotic hemoglobin OS=Glycine max PE=2 SV=1	3.49509	3.72397	3.65501	5.94357	11.2288
CL3940Contig1	AeNCR07	3.52313	3.16695	3.67017	5.20888	11.0098
CL4565Contig2	Embryo-specific 3 OS=Medicago truncatula GN=MTR_2g103670 PE=2 SV=1	3.00488	2.86472	3.37854	4.17222	10.7241
CL1159Contig3	AeNCR21	2.96427	3.06603	3.65748	6.01173	10.6458
CL1101Contig4	AeNCR74	2.95927	5.98674	5.41063	6.06118	10.5424
CL1808Contig7	Auxin-induced protein 5NG4 OS=Medicago truncatula GN=MTR_2g102340 PE=4 SV=1	2.99381	3.32808	3.78267	5.39223	10.4993
CL4304Contig1	Root determined nodulation 1 OS=Medicago truncatula GN=RDN1 PE=2 SV=1	2.39642	2.91504	3.48294	4.09141	10.4579
CL6952Contig1	Transcription factor C3H OS=Lotus japonicus GN=RING-G83 PE=2 SV=1	2.72926	4.79138	4.72617	4.56494	10.2578
CL3422Contig1	No Hit	2.63757	3.22615	2.76449	4.49644	10.086
CL10408Contig1	Peptide transporter OS=Lotus japonicus GN=LjNOD65 PE=2 SV=1	2.64574	4.25679	3.54516	4.02825	10.0823

## Sheet: Down-regulated Genes
Contig(s)	Blast definition (NCR were manually annotated by comparison with SupplementaTable S2 data from Czernic et al., 2015)	log2 Fold Change
		6HPI	1DPI	2DPI	4DPI	6DPI
Genes Down-regulated at 6 hpi
CL10112Contig1	Medicago truncatula hypothetical protein (MTR_8g040640) mRNA, complete cds	-2.69567	-0.0290522	0.0414386	0.109988	0.000433527
CL10112Contig2	No Hit	-2.67776	-0.0970827	-0.102238	0.00241752	0.0214064
CL10112Contig3	Medicago truncatula hypothetical protein (MTR_8g040640) mRNA, complete cds	-2.65486	0.0182046	-0.0473966	0.0625309	-0.075983
CL10154Contig1	Cysteine-rich secretory protein LCCL domain-containing OS=Medicago truncatula GN=MTR_4g128770 PE=2 SV=1	-2.07371	-0.273016	-0.747967	-0.811764	0.10842
CL10359Contig1	unknown [Glycine max]	-2.83709	0.0101789	-0.447041	-0.517675	-0.791986
CL10490Contig1	Dof zinc finger protein OS=Medicago truncatula GN=MTR_7g010950 PE=4 SV=1	-2.0916	-0.182545	-0.467412	-0.638031	-0.827565
CL10734Contig1	unknown [Medicago truncatula]	-2.16014	-0.0679734	-0.381615	0.0556705	-0.24287
CL11290Contig1	Fructose-bisphosphate aldolase OS=Glycine max GN=Gma.4575 PE=3 SV=1	-2.21901	0.345126	0.358458	1.35724	1.54759
CL11521Contig2	Ferric reductase-like transmembrane component OS=Medicago truncatula GN=MTR_2g028530 PE=4 SV=1	-2.67097	-0.0220753	0.0244695	0.643939	0.473965
CL11949Contig1	Electron carrier/ electron transporter/ iron ion binding protein OS=Medicago truncatula GN=MTR_1g011510 PE=4 SV=1	-2.20725	0.149309	-0.405442	0.125205	-0.385957
CL120Contig2	Chloroplast rubisco activase OS=Cucumis sativus GN=rca PE=2 SV=1	-3.19709	0.205089	-0.552995	0.054373	-0.584329
CL120Contig3	Rubisco activase OS=Glycine max GN=RCA14 PE=2 SV=1	-3.1049	0.243684	-0.450908	0.171976	-0.535807
CL120Contig4	No Hit	-2.81667	0.255724	-0.443632	0.262429	-0.416442
CL12627Contig1	hypothetical protein MTR_2g008750 [Medicago truncatula]	-2.66222	-0.0764846	0.216014	0.297093	0.487543
CL13886Contig1	Zinc knuckle (CCHC-type) family protein OS=Arabidopsis lyrata subsp. lyrata GN=ARALYDRAFT_331043 PE=4 SV=1	-2.3547	-0.0616341	-0.39335	-0.145915	-0.683282
CL13933Contig1	MYB transcription factor MYB174 (Fragment) OS=Glycine max GN=MYB174 PE=2 SV=1	-2.65101	-0.0194613	-0.584209	-0.195919	-0.51084
CL13933Contig2	MYB transcription factor MYB173 OS=Glycine max GN=MYB173 PE=2 SV=1	-3.13925	-0.128917	-0.717824	-0.411291	-0.712626
CL14494Contig1	No Hit	-3.28311	-0.0202537	-0.132039	0.369372	-0.246357
CL14494Contig2	ACI112 OS=Solanum lycopersicum GN=ACI112 PE=2 SV=1	-3.75104	-0.0787031	-0.201279	0.150144	-0.294859
CL144Contig1	Late elongated hypocotyl and circadian clock associated-1-like protein 1 OS=Glycine max GN=LCL1 PE=2 SV=1	-4.9306	-0.237137	-0.789394	-0.46764	-1.07595
CL144Contig2	Late elongated hypocotyl and circadian clock associated-1-like protein 2 OS=Glycine max GN=LCL2 PE=2 SV=1	-4.18674	-0.187581	-0.367916	-0.229841	-0.562052
CL144Contig3	MYB transcription factor MYB156 (Fragment) OS=Glycine max GN=MYB156 PE=2 SV=1	-3.57937	-0.177949	-0.414265	-0.21175	-0.402701
CL144Contig4	MYB transcription factor MYB114 (Fragment) OS=Glycine max GN=MYB114 PE=2 SV=1	-4.35778	-0.117845	-0.290807	-0.219231	-0.659834
CL144Contig5	PREDICTED: Glycine max MYB transcription factor MYB155 (MYB155), mRNA	-5.18402	-0.204964	-0.87357	-0.544039	-1.25338
CL144Contig6	PREDICTED: Glycine max MYB transcription factor MYB155 (MYB155), mRNA	-5.0078	-0.165622	-0.676951	-0.299753	-0.725019
CL144Contig7	MYB transcription factor MYB114 (Fragment) OS=Glycine max GN=MYB114 PE=2 SV=1	-4.5029	-0.13924	-0.264694	-0.168611	-0.503954
CL144Contig8	Glycine max strain Williams 82 clone GM_WBb0059D15, complete sequence	-4.7432	-0.257382	-0.676736	-0.363878	-0.954587
CL144Contig9	Late elongated hypocotyl and circadian clock associated-1-like protein 1 OS=Glycine max GN=LCL1 PE=2 SV=1	-4.83716	-0.182072	-0.805563	-0.45711	-1.05215
CL14518Contig1	mRNA, clone: RTFL01-01-A04 OS=Thellungiella halophila PE=2 SV=1	-2.50404	0.0259225	-0.0254699	0.111656	0.00105517
CL14841Contig1	unknown [Glycine max]	-3.92283	-0.170807	-0.174505	0.243985	-0.256372
CL14841Contig2	unknown [Glycine max]	-3.97161	-0.215979	-0.269834	0.153555	-0.32616
CL14853Contig1	At5g64170 OS=Arabidopsis thaliana GN=At5g64170 PE=2 SV=1	-2.27043	-0.0508168	0.164236	0.256478	0.538128
CL15264Contig1	ABC transporter G family member OS=Medicago truncatula GN=MTR_8g093840 PE=3 SV=1	-2.29577	-0.128066	-0.25588	-0.0473233	0.277402
CL15300Contig1	17.9 kDa class II heat shock protein OS=Glycine max GN=HSP17.9-D PE=3 SV=1	-2.9158	-0.621563	-0.307355	-0.493113	-0.680617
CL15530Contig1	N-acetyltransferase, putative OS=Ricinus communis GN=RCOM_0484400 PE=4 SV=1	-3.01903	0.00587839	-1.11531	-0.0988115	-1.07382
CL15691Contig1	No Hit	-2.15839	-0.179856	0.48379	0.0485692	0.643015
CL15737Contig1	Ferric reductase-like transmembrane component OS=Medicago truncatula GN=MTR_2g028530 PE=4 SV=1	-2.75463	0.0649747	0.0876456	0.661702	0.510587
CL15872Contig1	hypothetical protein MTR_1g075280 [Medicago truncatula] >gi|355479836|gb|AES61039.1| hypothetical protein MTR_1g075280 [Medicago truncatula]	-2.72633	-0.0244412	-0.45116	-0.187831	-0.803111
CL17177Contig1	Glycine max microRNA MIR4376 (MIR4376), microRNA	-2.25146	0.195803	-0.310618	0.337246	-0.577164
CL17198Contig1	Root phototropism protein OS=Medicago truncatula GN=MTR_2g089800 PE=4 SV=1	-3.01247	0.0124708	-0.0510742	0.255505	-0.0557854
CL17615Contig1	No Hit	-2.19463	0.0210877	-0.0866256	0.20563	-0.271803
CL17741Contig1	Polygalacturonase (Precursor) OS=Glycine max GN=PG7 PE=2 SV=1	-4.01549	-0.629624	-0.94729	-1.39838	-0.356986
CL18136Contig1	Os01g0666600 protein OS=Oryza sativa subsp. japonica GN=OSJNBb0063G05.7 PE=4 SV=1	-2.18279	0.221846	-0.0328507	0.667546	0.0961851
CL19048Contig1	PsbP domain-containing protein OS=Medicago truncatula GN=MTR_3g089890 PE=4 SV=1	-2.11162	0.124516	-0.268531	0.165899	-0.400122
CL19510Contig1	At4g35360/F23E12_80 OS=Arabidopsis thaliana GN=At4g35360 PE=2 SV=1	-2.25011	0.0390934	-0.195371	0.637057	0.00213515
CL20271Contig1	Constans-1 (Fragment) OS=Populus balsamifera GN=CO-1 PE=4 SV=1	-2.64884	0.0468002	-0.158129	0.471953	-0.216553
CL20971Contig1	2-hydroxyacid dehydrogenase, putative OS=Ricinus communis GN=RCOM_1594190 PE=4 SV=1	-2.86967	0.0887058	-0.415575	0.399793	-0.302056
CL21416Contig1	No Hit	-2.41417	-0.210873	-0.294802	0.10667	0.0882477
CL2184Contig1	No Hit	-4.46175	-0.262565	0.179929	0.358765	-0.273397
CL2184Contig2	NADP-dependent glyceraldehyde-3-phosphate dehydrogenase OS=Medicago truncatula GN=MTR_4g131180 PE=3 SV=1	-3.87744	-0.0831809	-0.208619	0.00709175	-0.452526
CL2184Contig3	No Hit	-3.13163	0.169722	0.311153	0.26173	-0.363177
CL22113Contig1	Granule-bound starch synthase OS=Glycine max GN=Gma.30481 PE=2 SV=1	-3.73759	-0.0248577	-0.606208	0.20797	-0.776547
CL22567Contig1	Catalytic/ coenzyme binding protein OS=Arabidopsis lyrata subsp. lyrata GN=ARALYDRAFT_491584 PE=4 SV=1	-2.0145	0.0413927	-0.177383	0.141922	-0.293929
CL22926Contig1	Sodium-coupled neutral amino acid transporter OS=Medicago truncatula GN=MTR_5g083770 PE=4 SV=1	-2.86898	-0.262133	0.278351	0.54964	1.37731
CL243Contig2	Nodulin-26 OS=Glycine max PE=2 SV=1	-2.00671	0.0104402	-0.706235	-1.57754	-1.46597
CL243Contig4	Nodulin-26 OS=Glycine max PE=2 SV=1	-2.08397	-0.0462547	-0.665502	-1.669	-1.52762
CL24421Contig1	Granule bound starch synthase Ib OS=Lotus japonicus PE=2 SV=1	-3.4975	-0.150004	-0.631349	0.0159364	-0.748901
CL24444Contig1	CONSTANS-like 2b OS=Glycine max GN=COL2b PE=2 SV=1	-2.47808	0.141981	-0.0771848	0.63075	0.0885407
CL24931Contig1	Phototropin OS=Medicago truncatula GN=MTR_2g095980 PE=4 SV=1	-2.65783	0.0692055	0.114126	0.557608	0.105948
CL25160Contig1	No Hit	-3.09327	0.333644	0.335344	0.774252	0.115997
CL25205Contig1	No Hit	-4.18336	-0.453729	-0.828147	-0.303331	-0.662311
CL25328Contig1	RCC1 and BTB domain-containing protein OS=Medicago truncatula GN=MTR_3g069030 PE=4 SV=1	-2.38874	0.244962	-0.456052	0.0416922	-0.994408
CL25478Contig1	High mobility group protein B3 OS=Medicago truncatula GN=MTR_1g116180 PE=4 SV=1	-2.32112	-0.273364	-0.402869	0.578356	0.616824
CL27719Contig1	Granule bound starch synthase Ib OS=Lotus japonicus PE=2 SV=1	-3.81691	-0.122153	-0.775662	-0.0438666	-0.806102
CL27729Contig1	No Hit	-3.27884	0.161898	-0.104162	0.178295	-0.178629
CL27803Contig1	unknown [Lotus japonicus]	-2.44824	-0.455274	-0.716584	-0.469053	-0.874383
CL27861Contig1	Cyclase/dehydrase family protein OS=Medicago truncatula GN=MTR_8g094800 PE=4 SV=1	-2.01945	0.048913	-0.282729	0.0388338	-0.475773
CL28517Contig1	No Hit	-2.05423	0.145175	-1.00383	-0.188376	0.679165
CL28702Contig1	No Hit	-2.20161	0.0849968	-0.013422	0.1472	0.100121
CL29076Contig1	RCC1 and BTB domain-containing protein OS=Medicago truncatula GN=MTR_3g069030 PE=4 SV=1	-2.42134	-0.0560954	-0.739921	-0.357819	-0.965376
CL29759Contig1	Regulator of chromosome condensation family protein OS=Arabidopsis lyrata subsp. lyrata GN=ARALYDRAFT_485985 PE=4 SV=1	-2.61072	0.05852	-0.503507	-0.110138	-0.973976
CL29913Contig1	No Hit	-3.55764	0.00977758	-0.445121	0.230839	-0.36441
CL3055Contig1	No Hit	-2.9416	0.222121	-0.531445	0.182654	-0.823556
CL3055Contig2	COL domain class transcription factor OS=Malus domestica GN=COL13 PE=2 SV=1	-2.85243	0.170577	-0.507726	0.296689	-0.836086
CL30786Contig1	Fructose-bisphosphate aldolase OS=Medicago truncatula PE=2 SV=1	-2.52163	0.371498	0.441647	1.41405	1.55035
CL31349Contig1	Sodium-coupled neutral amino acid transporter OS=Medicago truncatula GN=MTR_5g083770 PE=4 SV=1	-2.41323	-0.171964	0.297851	0.577689	1.28758
CL32252Contig1	hypothetical protein MTR_2g008750 [Medicago truncatula]	-2.53454	-0.0994573	0.140583	0.175496	0.472154
CL32649Contig1	RCC1 and BTB domain-containing protein OS=Medicago truncatula GN=MTR_3g069030 PE=4 SV=1	-2.51035	-0.0927379	-0.672772	-0.234363	-1.12267
CL32664Contig1	No Hit	-3.05573	0.0790765	-0.39988	0.0317447	-0.410992
CL33803Contig1	No Hit	-2.7267	0.120087	-0.276896	0.469121	-0.542901
CL34361Contig1	No Hit	-3.59545	0.0441094	-0.548125	0.491978	-0.441912
CL3812Contig1	MYB transcription factor MYB118 OS=Glycine max GN=MYB118 PE=2 SV=1	-2.07759	0.102383	-0.293533	0.164861	-0.285463
CL3812Contig2	MYB transcription factor MYB118 OS=Glycine max GN=MYB118 PE=2 SV=1	-2.05366	0.0947419	-0.467769	0.318219	-0.287536
CL3812Contig5	MYB transcription factor MYB118 OS=Glycine max GN=MYB118 PE=2 SV=1	-2.31741	-0.00739446	-0.390114	0.005252	-0.412078
CL4519Contig1	Dof20 (Fragment) OS=Glycine max PE=2 SV=1	-2.37597	-0.0289253	-0.0353646	-0.0951782	-0.132005
CL4620Contig1	Serine/threonine protein kinase SNT7 OS=Medicago truncatula GN=MTR_5g053450 PE=3 SV=1	-2.67479	0.102749	-0.000243215	0.356657	-0.0430892
CL4630Contig1	Response regulator receiver; CCT OS=Medicago truncatula GN=MTR_7g118260 PE=4 SV=1	-2.13627	0.109145	0.133739	0.41931	0.0236567
CL506Contig2	Chlorophyll A/B binding protein, putative OS=Ricinus communis GN=RCOM_0868050 PE=4 SV=1	-2.01548	0.0723608	-0.285547	0.302112	-0.115031
CL5279Contig1	Root phototropism protein OS=Medicago truncatula GN=MTR_2g089800 PE=4 SV=1	-2.89544	0.109626	-0.0530158	0.293653	0.0700184
CL5401Contig1	Dof zinc finger protein DOF1.10 OS=Medicago truncatula GN=MTR_4g082060 PE=4 SV=1	-2.1612	-0.0419002	0.596876	0.273971	0.6857
CL5711Contig2	AT1G21065 protein (Fragment) OS=Arabidopsis thaliana GN=AT1G21065 PE=2 SV=1	-2.14021	0.326988	0.429233	1.33393	0.0977879
CL6788Contig1	Zinc finger protein CONSTANS-like protein OS=Medicago truncatula GN=MTR_5g021580 PE=4 SV=1	-2.67443	-0.0114106	-0.306328	-0.0203757	-0.628654
CL6788Contig3	Zinc finger protein CONSTANS-like protein OS=Medicago truncatula GN=MTR_5g021580 PE=4 SV=1	-2.9604	-0.0859496	-0.555001	-0.224638	-0.594609
CL6788Contig4	Zinc finger protein CONSTANS-like protein OS=Medicago truncatula GN=MTR_5g021580 PE=4 SV=1	-2.76191	-0.130453	-0.477059	-0.268961	-0.623285
CL6921Contig1	ABC transporter-like protein OS=Medicago truncatula GN=MTR_8g091710 PE=4 SV=1	-2.10094	-0.00843136	-0.119399	-0.0228888	-0.446298
CL72Contig38	Os08g0162600 protein OS=Oryza sativa subsp. japonica GN=P0577B11.138 PE=2 SV=1	-2.3549	0.10294	-0.202329	0.336135	-0.113271
CL7478Contig1	T4P13.26 protein OS=Arabidopsis thaliana GN=T4P13.26 PE=4 SV=1	-2.51444	0.0310719	-0.190911	0.0866054	-0.340987
CL7478Contig2	T4P13.26 protein OS=Arabidopsis thaliana GN=T4P13.26 PE=4 SV=1	-2.74053	0.00653225	-0.165087	0.0565485	-0.391182
CL7494Contig1	At2g04039/At2g04039 OS=Arabidopsis thaliana GN=At2g04039 PE=2 SV=1	-2.63853	0.130161	-0.423484	0.147991	-0.546886
CL7644Contig1	Polygalacturonase OS=Medicago truncatula GN=MTR_2g032710 PE=4 SV=1	-2.02175	-0.391385	-0.622975	-0.294248	1.22546
CL7644Contig2	Polygalacturonase OS=Medicago truncatula GN=MTR_2g032710 PE=4 SV=1	-3.76481	-0.662705	-0.952005	-1.46798	-0.27976
CL7862Contig1	RCC1 and BTB domain-containing protein OS=Medicago truncatula GN=MTR_3g069030 PE=4 SV=1	-2.11496	-0.0484871	-0.228674	-0.0755026	-0.470629
CL7876Contig1	Zinc finger protein CONSTANS-like protein OS=Medicago truncatula GN=MTR_2g089310 PE=4 SV=1	-2.25548	0.0332129	-0.128578	0.131838	-0.228986
CL8009Contig1	Heat stress transcription factor A-6b OS=Medicago truncatula GN=MTR_1g071360 PE=3 SV=1	-2.45799	0.0601976	-0.0493925	0.404949	-0.0619907
CL8058Contig1	Inorganic phosphate transporter 2-1 OS=Medicago truncatula GN=MTR_8g069390 PE=2 SV=1	-2.00636	-0.0537429	-0.101895	0.169495	-0.126133
CL8100Contig1	Polygalacturonase (Precursor) OS=Glycine max GN=PG7 PE=2 SV=1	-2.01951	-0.358612	-0.473635	-0.108164	1.42305
CL8291Contig1	MYB transcription factor MYB131 (Fragment) OS=Glycine max GN=MYB131 PE=2 SV=1	-2.75369	0.0147709	-0.531238	0.0177404	-0.495027
CL8291Contig2	No Hit	-2.03572	-0.00622033	-0.484202	0.0597899	-0.567276
CL8300Contig1	Cyclase/dehydrase family protein OS=Medicago truncatula GN=MTR_8g094800 PE=4 SV=1	-2.28755	0.0668266	0.165437	0.361686	0.456424
CL8440Contig1	Rubisco activase OS=Glycine max GN=RCA03 PE=2 SV=1	-2.78351	0.00262243	0.967793	1.29987	1.34139
CL9650Contig1	CrcB-like protein OS=Medicago truncatula GN=MTR_3g072830 PE=3 SV=1	-2.06854	-0.104178	-0.26997	-0.187162	-0.228062
CL9864Contig1	Dof zinc finger protein OS=Medicago truncatula GN=MTR_7g010950 PE=4 SV=1	-2.52286	-0.324561	-0.368669	-0.675833	-0.886848
CL9911Contig1	HVA22-like protein e OS=Medicago truncatula GN=MTR_3g099010 PE=4 SV=1	-2.14317	-0.0820335	-0.0208593	0.221586	-0.332024
Genes Down-regulated at 2 and 4 dpi
CL11910Contig2	Auxin efflux carrier protein OS=Medicago truncatula GN=MTR_5g024970 PE=4 SV=1	0.160756	-0.787564	-2.06628	-2.76025	-1.82309
CL15007Contig1	Lactoylglutathione lyase, putative OS=Ricinus communis GN=RCOM_0898830 PE=4 SV=1	0.393013	-0.569175	-2.62451	-3.22724	0.579647
Genes Down-regulated at 4 dpi
CL10870Contig3	Omega-6 fatty acid desaturase, endoplasmic reticulum isozyme 1 OS=Glycine max GN=FAD2-1 PE=2 SV=1	-0.0740454	-0.07676	-1.54464	-2.20864	0.937424
CL11910Contig1	Auxin efflux carrier protein OS=Medicago truncatula GN=MTR_5g024970 PE=4 SV=1	0.0802148	-0.691951	-1.86771	-2.759	-1.59112
CL13721Contig1	Cytokinin-O-glucosyltransferase OS=Medicago truncatula GN=MTR_5g045960 PE=3 SV=1	-0.501096	-1.74385	-1.89422	-2.21365	0.613505
CL13945Contig1	Auxin efflux carrier family protein OS=Populus trichocarpa GN=POPTRDRAFT_806123 PE=4 SV=1	-0.13089	-0.594814	-1.8272	-2.74798	-1.59783
CL14398Contig1	No Hit	-1.38214	-1.96675	-1.97226	-2.86564	-0.973195
CL14985Contig2	No Hit	-2.03223	-2.39873	-2.20029	-2.54229	-1.11363
CL15896Contig1	Progesterone 5-beta-reductase OS=Medicago truncatula GN=MTR_133s1006 PE=4 SV=1	-0.040936	0.0265965	-0.464417	-2.01957	-1.54823
CL18800Contig2	Nucleotide binding protein, putative OS=Ricinus communis GN=RCOM_0962120 PE=4 SV=1	-0.892497	-1.06839	-1.86273	-2.09077	-1.34567
CL22602Contig1	No Hit	-1.01852	-1.04657	-0.781615	-2.81869	-0.191526
CL26418Contig1	Auxin-induced protein 6B OS=Medicago truncatula GN=MTR_1g009150 PE=4 SV=1	0.358061	0.0338773	-0.934218	-2.09561	-1.27411
CL26793Contig1	Pectinesterase OS=Glycine max PE=3 SV=1	0.4178	0.427765	-0.364241	-2.04467	-1.07751
CL28222Contig1	Auxin-induced protein 5NG4 OS=Medicago truncatula GN=MTR_4g106720 PE=4 SV=1	-0.820625	-0.569214	-1.56669	-2.14285	-1.99513
CL29199Contig1	Omega-6 fatty acid desaturase, endoplasmic reticulum isozyme 1 OS=Glycine max GN=FAD2-1 PE=2 SV=1	0.111023	0.322758	-1.53951	-2.05097	0.626355
CL33794Contig1	No Hit	-1.00644	-1.0629	-1.48624	0.299491	0.0153465
CL3938Contig1	Non-specific lipid-transfer protein OS=Glycine max GN=Gma.49972 PE=3 SV=1	-0.430872	-0.212176	-1.80326	-2.04892	-1.96983
CL748Contig5	Putative beta-amyrin synthase (Fragment) OS=Lotus japonicus GN=AMY1 PE=2 SV=1	0.375391	-0.0450869	-1.15455	-2.47185	3.09975
CL8350Contig1	Nitrate reductase (Fragment) OS=Glycine max GN=BCNR-A PE=2 SV=1	0.408435	-0.565232	-1.79268	-2.91308	-0.454021
CL8350Contig2	Nitrate reductase OS=Glycine max GN=Gma.45431 PE=3 SV=1	0.645779	-0.491828	-1.7739	-2.89916	-0.461014
CL8697Contig1	Nitrate reductase OS=Medicago truncatula GN=NR1 PE=2 SV=1	0.305424	-0.526647	-1.70339	-2.92806	-0.463133
CL8722Contig1	Protein LURP-one-related 15 OS=Arabidopsis thaliana GN=At5g01750 PE=1 SV=1	-1.42633	-1.97287	-2.66992	-2.69715	-2.21694
CL9870Contig1	Ferredoxin-nitrite reductase OS=Medicago truncatula GN=MTR_4g086020 PE=4 SV=1	-1.18004	-0.759711	-1.83912	-2.60081	-1.33792
Genes Down-regulated at 4 and 6 dpi
CL10264Contig1	Structural constituent of cell wall, putative OS=Ricinus communis GN=RCOM_0380590 PE=4 SV=1	0.242396	-0.4486	-1.89792	-3.27653	-5.48825
CL10493Contig1	Polygalacturonase OS=Medicago truncatula GN=MTR_2g103650 PE=4 SV=1	0.194842	-0.141588	-1.55425	-2.37256	-4.34133
CL10959Contig1	Pectinesterase OS=Glycine max PE=3 SV=1	-0.233643	-0.195162	-1.02217	-2.17153	-3.91106
CL11017Contig1	Pectinesterase OS=Glycine max GN=Gma.52091 PE=3 SV=1	-0.399167	-0.184275	-0.915708	-2.15379	-4.01662
CL11064Contig1	Proline-rich protein OS=Medicago truncatula GN=MTR_4g108150 PE=2 SV=1	-0.264044	-0.0413997	-1.42525	-2.14149	-5.64689
CL12059Contig1	Metal ion binding protein, putative OS=Ricinus communis GN=RCOM_1688350 PE=4 SV=1	0.272013	-0.0619111	-1.5508	-2.08708	-3.02267
CL12059Contig2	Metal ion binding protein, putative OS=Ricinus communis GN=RCOM_1688350 PE=4 SV=1	0.414948	-0.192722	-1.5771	-2.20311	-3.07828
CL12832Contig1	Transcription regulator, putative OS=Ricinus communis GN=RCOM_1514610 PE=4 SV=1	0.382914	0.0998203	-1.52459	-2.13484	-4.83126
CL13004Contig1	p-hydroxybenzoic acid efflux pump subunit aaeB OS=Medicago truncatula GN=MTR_2g096670 PE=4 SV=1	0.0452247	-0.449707	-1.55119	-3.17308	-2.84166
CL13137Contig1	Glutamyl-tRNA(Gln) amidotransferase subunit A OS=Medicago truncatula GN=MTR_8g097220 PE=4 SV=1	-0.0126898	-0.169851	-1.53178	-2.36511	-3.87333
CL13303Contig2	Stem 28 kDa glycoprotein OS=Medicago truncatula GN=MTR_1g045120 PE=4 SV=1	0.161295	-0.174196	-1.46171	-2.2516	-4.72023
CL13462Contig1	ATRAD3, putative OS=Ricinus communis GN=RCOM_0052070 PE=4 SV=1	0.185587	-1.14811	-1.85815	-2.32231	-2.16287
CL14081Contig1	Flowering-promoting factor 1-like protein 2 OS=Arabidopsis thaliana GN=FLP2 PE=2 SV=1	0.986258	-0.197417	-1.3865	-2.0214	-2.31616
CL14941Contig1	Amidase, putative OS=Ricinus communis GN=RCOM_0739120 PE=4 SV=1	0.396561	-0.0476945	-1.51423	-2.14393	-3.64759
CL14941Contig2	Amidase, putative OS=Ricinus communis GN=RCOM_0739120 PE=4 SV=1	0.277121	-0.184299	-1.43415	-2.29281	-3.51999
CL15952Contig1	Pollen ole e 1 allergen and extensin family protein OS=Arabidopsis lyrata subsp. lyrata GN=ARALYDRAFT_487343 PE=4 SV=1	0.127575	-0.652443	-1.43578	-2.09881	-4.75965
CL16664Contig1	Gibberellin-regulated protein OS=Medicago truncatula GN=MTR_6g012360 PE=4 SV=1	0.681918	0.0568178	-1.58274	-2.15671	-2.3936
CL16716Contig1	Cytochrome P450 OS=Arabidopsis thaliana GN=CYP78A7 PE=2 SV=1	0.338672	-0.377989	-1.1501	-2.22426	-3.09953
CL16721Contig1	CM0216.280.nc protein OS=Lotus japonicus GN=CM0216.280.nc PE=4 SV=1	-0.111248	-0.0570492	-1.28282	-2.56231	-3.78585
CL16814Contig1	Unidentified (Precursor) OS=Medicago sativa PE=2 SV=1	-0.355901	0.170003	-1.41385	-2.0251	-4.19179
CL17084Contig1	AT4g27870/T27E11_110 OS=Arabidopsis thaliana PE=2 SV=1	-0.426362	-0.443033	-0.639411	-2.09778	-2.36384
CL17436Contig1	Amine oxidase OS=Glycine max GN=Gma.30944 PE=3 SV=1	-0.775687	-0.196537	-1.10448	-2.40259	-5.44623
CL17694Contig1	hypothetical protein MTR_2g088370 [Medicago truncatula]	0.133212	-0.0207689	-1.53554	-2.39725	-2.98827
CL17853Contig1	PREDICTED: probable calcium-binding protein CML41-like [Glycine max]	-1.69819	-1.46664	-2.23719	-2.61686	-2.29101
CL17900Contig1	Pectate lyase 1-27 OS=Medicago truncatula GN=MTR_7g059290 PE=4 SV=1	0.0489543	-0.132031	-1.49277	-2.45509	-4.49516
CL19045Contig1	Expansin OS=Glycine max PE=2 SV=1	0.175857	-0.287151	-1.56118	-2.14015	-2.083
CL19089Contig1	At5g62280 OS=Arabidopsis thaliana GN=At5g62280 PE=2 SV=1	0.223514	0.151248	-1.37366	-2.11546	-2.90716
CL19805Contig1	No Hit	-0.806895	-0.561821	-0.55168	-2.13921	-2.26923
CL1Contig1174	No Hit	-0.330123	-0.149839	-1.17891	-2.16718	-4.08191
CL1Contig1328	No Hit	-0.397876	-0.110774	-1.14948	-2.10216	-4.0202
CL1Contig1346	No Hit	0.0250902	-0.0229006	-1.15	-2.03333	-3.90568
CL1Contig1432	No Hit	-0.362323	-0.196291	-1.24215	-2.13089	-3.8789
CL1Contig227	No Hit	-0.441663	-0.0977263	-1.13648	-2.08197	-3.95585
CL1Contig240	No Hit	-0.722007	-0.920693	-1.23876	-2.16667	-3.29021
CL1Contig506	P.vulgaris hydroxyproline-rich glycoprotein (HRGP) mRNA, exon 2	-0.272405	-0.0295564	-1.06334	-2.04616	-3.91721
CL1Contig597	No Hit	0.0502791	0.022269	-1.15593	-2.08495	-3.83045
CL1Contig64	Proline-rich protein OS=Glycine max GN=PRP PE=2 SV=1	-0.205861	0.0844523	-1.00476	-2.09594	-3.37081
CL1Contig854	L.esculentum extensin (class I) gene, complete cds	-0.289356	-0.0764692	-1.14872	-2.09192	-4.02085
CL1Contig891	Hydroxyproline-rich glycoprotein (HRGP) (Fragment) OS=Phaseolus vulgaris PE=2 SV=1	-0.278348	-0.0552647	-1.10743	-2.03539	-3.83517
CL1Contig957	L.esculentum extensin (class I) gene, complete cds	-0.0465014	-0.0474583	-1.17992	-2.07878	-3.94912
CL1Contig994	No Hit	-0.449709	-0.119304	-1.12339	-2.06394	-4.00873
CL20511Contig1	Sugar transporter ERD6-like protein OS=Medicago truncatula GN=MTR_5g020270 PE=3 SV=1	-0.353079	-0.106337	-1.70775	-2.15009	-3.48836
CL20994Contig1	Copper transport protein atox1, putative OS=Ricinus communis GN=RCOM_1023550 PE=4 SV=1	0.102683	-0.216114	-1.66766	-2.78414	-5.54254
CL21191Contig1	Pectinesterase OS=Glycine max PE=3 SV=1	0.324725	-0.676326	-1.90925	-3.30951	-4.20628
CL22597Contig1	No Hit	0.180835	0.0699877	-1.43563	-2.49476	-2.27511
CL23094Contig1	Expansin OS=Glycine max GN=EXP1 PE=2 SV=1	-0.276781	-0.0875038	-1.73573	-2.62321	-5.55685
CL23229Contig1	PREDICTED: probable pectate lyase 15-like [Glycine max]	-0.224778	-0.0733635	-1.39569	-2.52018	-4.71055
CL23498Contig1	No Hit	-1.31679	-1.43246	-2.12308	-2.15343	-2.15312
CL23869Contig1	Anthocyanin 5-aromatic acyltransferase OS=Medicago truncatula GN=MTR_2g089650 PE=4 SV=1	-1.6695	-2.03833	-2.59505	-2.84846	-2.57935
CL24049Contig1	TIR-NBS-LRR RCT1-like resistance protein OS=Medicago truncatula GN=MTR_6g009580 PE=4 SV=1	-1.12953	-2.01241	-2.23101	-3.10976	-2.37342
CL24123Contig1	No Hit	0.143551	-0.710987	-1.49177	-2.07917	-2.70874
CL24491Contig1	Calmodulin-binding protein OS=Medicago truncatula GN=MTR_4g090970 PE=4 SV=1	-1.80621	-1.43654	-1.91283	-2.00763	-2.0289
CL24898Contig1	hypothetical protein MTR_5g021840 [Medicago truncatula]	0.241884	0.358674	-0.769586	-2.09443	-3.82815
CL24933Contig1	Sugar transporter ERD6-like protein OS=Medicago truncatula GN=MTR_5g020270 PE=3 SV=1	-0.426083	-0.123601	-1.39761	-2.07781	-3.4443
CL26634Contig1	hypothetical protein ARALYDRAFT_910044 [Arabidopsis lyrata subsp. lyrata]	0.116162	-0.212757	-1.60635	-2.50923	-4.27247
CL27571Contig1	PREDICTED: nuclear-pore anchor-like [Glycine max]	-1.04729	-1.35413	-1.79356	-2.58633	-3.09593
CL28282Contig1	No Hit	-0.128901	-0.17655	-1.6363	-2.52092	-4.35292
CL28548Contig1	conserved hypothetical protein [Ricinus communis]	0.034016	0.163391	-1.32658	-2.12397	-4.9408
CL28722Contig1	Glycosyl transferase family 2 protein OS=Musa balbisiana PE=4 SV=1	0.281157	-0.659952	-1.21682	-2.05481	-3.099
CL28953Contig1	p-hydroxybenzoic acid efflux pump subunit aaeB OS=Medicago truncatula GN=MTR_2g096670 PE=4 SV=1	0.441355	-0.505661	-1.53424	-3.1491	-2.61793
CL29162Contig1	No Hit	-0.627964	-0.830189	-1.59305	-2.06538	-4.26341
CL30113Contig1	Leucine rich repeat protein OS=Glycine max GN=Gma.383 PE=2 SV=1	0.112114	-0.0402038	-0.672021	-2.23613	-2.02988
CL31218Contig1	unknown [Lotus japonicus]	-0.114517	-0.109904	-1.40905	-2.09585	-3.18771
CL31301Contig1	Beta-galactosidase OS=Glycine max GN=Gma.12808 PE=3 SV=1	0.0303447	-0.0118375	-1.26929	-2.14219	-2.36241
CL31422Contig1	Basic 7S globulin OS=Medicago truncatula GN=MTR_099s0004 PE=4 SV=1	0.701696	0.201737	-0.980718	-2.00973	-3.20078
CL31612Contig1	Peptide transporter PTR3-B OS=Medicago truncatula GN=MTR_7g098090 PE=4 SV=1	-0.257743	0.766714	-0.837813	-2.0715	-4.02773
CL32767Contig1	No Hit	-0.318767	-0.81703	-1.80325	-2.73229	-3.87374
CL33274Contig1	PREDICTED: Glycine max auxin-induced protein 5NG4-like (LOC100804932), mRNA	-0.72142	-0.73314	-1.55363	-2.21454	-2.14035
CL33789Contig1	At5g49800 OS=Arabidopsis thaliana GN=At5g49800 PE=2 SV=1	0.0193552	0.0394056	-1.30404	-2.19092	-4.30655
CL34219Contig1	No Hit	-0.011609	-0.0360916	-1.91059	-2.325	-5.8137
CL34493Contig1	Flavonol sulfotransferase-like protein OS=Medicago truncatula GN=MTR_8g066210 PE=4 SV=1	-1.51603	0.0427503	-1.00067	-2.01157	-2.67227
CL5230Contig1	Placenta-specific gene 8 protein OS=Medicago truncatula GN=MTR_4g086330 PE=4 SV=1	0.465642	-0.365891	-1.44959	-2.09517	-4.30918
CL5333Contig3	No Hit	0.161207	-0.213079	-1.44439	-2.03823	-3.05568
CL5600Contig1	Peroxidase OS=Medicago truncatula GN=MTR_7g072510 PE=3 SV=1	-0.20264	-0.514417	-1.00497	-2.04347	-2.53216
CL62Contig4	14 kDa proline-rich protein DC2.15 OS=Medicago truncatula GN=MTR_4g101280 PE=2 SV=1	-1.24108	-0.281602	-0.952516	-2.16415	-3.75431
CL7423Contig1	DNA-damage-repair/toleration protein DRT100 (Fragment) OS=Medicago truncatula GN=MTR_1g105350 PE=4 SV=1	0.00255282	-0.269772	-1.11565	-2.0577	-3.02244
CL7852Contig2	At1g03051 OS=Arabidopsis thaliana GN=At1g03055 PE=2 SV=1	0.478366	-0.29354	-1.36864	-2.11553	-3.20747
CL9186Contig1	CASP-like protein 12 OS=Glycine max PE=2 SV=1	0.236865	-0.123808	-1.43874	-2.02381	-4.64715
Genes Down-regulated at 2, 4 and 6 dpi
CL10071Contig1	Chitinase OS=Medicago truncatula GN=MTR_7g110780 PE=4 SV=1	0.273967	-0.358214	-2.00028	-2.75745	-5.48366
CL11Contig1	No Hit	-0.378685	-0.807387	-2.22672	-4.24519	-5.12621
CL11Contig4	Cytochrome P450 monooxygenase CYP76X2 (Fragment) OS=Medicago truncatula GN=CYP76X2 PE=2 SV=1	-0.279724	-0.904138	-2.34974	-4.16127	-5.21729
CL13534Contig1	Nitrate transporter, putative OS=Ricinus communis GN=RCOM_0023970 PE=4 SV=1	-0.26549	-1.13764	-2.15172	-3.8049	-3.94118
CL19439Contig1	Pistil-specific extensin-like protein OS=Medicago truncatula GN=MTR_7g102770 PE=4 SV=1	0.0813321	-1.4074	-2.56489	-2.74316	-5.57979
CL19881Contig1	Cytochrome P450 monooxygenase CYP76O2 OS=Glycine max GN=CYP76O2 PE=2 SV=1	-0.111408	-0.922693	-2.47326	-4.22776	-5.11386
CL20845Contig1	MYB transcription factor MYB142 OS=Glycine max GN=MYB142 PE=4 SV=1	0.512872	-0.273882	-2.26761	-2.49969	-2.101
CL22160Contig1	No Hit	0.27494	-0.778946	-2.78456	-3.19622	-4.59814
CL22688Contig1	Transcription factor bHLH84 OS=Medicago truncatula GN=MTR_1g106470 PE=4 SV=1	0.337655	-1.88455	-3.28436	-4.85124	-4.26911
CL2375Contig1	Putative high affinity nitrate transporter OS=Glycine max GN=NRT2 PE=2 SV=1	-0.231028	-1.23051	-2.31721	-4.40262	-5.05589
CL25969Contig1	No Hit	0.437677	-0.131234	-2.1447	-3.27125	-4.99139
CL27056Contig1	Glycosyl hydrolase family OS=Medicago truncatula GN=MTR_4g074960 PE=4 SV=1	0.29822	-0.771232	-2.15543	-2.99652	-3.78036
CL27076Contig1	Nodulin-related integral membrane protein DUF125 OS=Medicago truncatula GN=MTR_6g072155 PE=4 SV=1	0.298914	-0.505228	-2.46472	-4.24935	-6.67954
CL27289Contig1	No Hit	0.164293	-0.976493	-2.59529	-4.16109	-4.81855
CL32656Contig1	HMG1/2-like protein OS=Medicago truncatula GN=MTR_5g024180 PE=4 SV=1	0.0875633	-1.7095	-2.93193	-2.43127	-3.6434
CL33463Contig1	Pectinesterase (Fragment) OS=Glycine max PE=3 SV=1	0.10523	-0.847076	-2.00445	-3.42735	-5.40323
CL4129Contig3	Component of high affinity nitrate transporter OS=Lotus japonicus GN=NAR2 PE=2 SV=1	-0.220153	-0.901432	-2.08421	-3.18893	-4.66792
CL5600Contig2	Cationic peroxidase 1 OS=Arachis hypogaea GN=PNC1 PE=1 SV=2	-0.126851	-1.26047	-2.6077	-4.0688	-3.14029
CL5600Contig3	Peroxidase OS=Medicago truncatula GN=MTR_7g072510 PE=3 SV=1	0.0873201	-1.19611	-2.51887	-3.8174	-3.00269
Genes Down-regulated at 6 dpi
CL10471Contig1	CASP-like protein POPTRDRAFT_758901 OS=Populus trichocarpa GN=POPTRDRAFT_758901 PE=3 SV=1	-0.141994	-0.100157	-0.822333	-1.30314	-2.41378
CL10782Contig1	Gibberellin-regulated protein OS=Medicago truncatula GN=MTR_8g075920 PE=4 SV=1	-0.146987	-0.16868	-1.37899	-1.92658	-2.18693
CL10799Contig1	Peptidase C14, caspase catalytic subunit p20 OS=Medicago truncatula GN=MtrDRAFT_AC149134g24v2 PE=4 SV=1	-0.538866	-0.338346	-0.402946	-0.7566	-2.01786
CL10932Contig1	Flavonol synthase OS=Glycine max GN=gmfls1 PE=2 SV=1	0.341314	0.0791484	-1.79387	-1.14504	-2.12599
CL11011Contig1	RNA-binding protein 38 OS=Gallus gallus GN=RBM38 PE=2 SV=1	0.152269	0.116564	-1.0304	-1.64383	-2.32142
CL11154Contig1	Ribonuclease T2 OS=Medicago truncatula GN=MTR_5g040940 PE=3 SV=1	-0.530773	-0.660825	-0.902883	-1.49019	-2.40998
CL11221Contig1	Casparian strip membrane protein 5 OS=Glycine max PE=2 SV=1	-0.149719	0.0146183	-1.04877	-1.87245	-2.33513
CL11596Contig1	Subtilase OS=Lotus japonicus GN=SbtS PE=4 SV=1	-0.707841	-0.0583808	-0.92023	-1.95546	-4.58585
CL11603Contig1	hypothetical protein MTR_1g101910 [Medicago truncatula]	0.145008	-0.111756	-1.43677	-1.99362	-3.92824
CL11666Contig1	GRAS family transcription factor OS=Medicago truncatula GN=MTR_2g089100 PE=4 SV=1	1.19239	1.66108	0.152057	0.790462	-2.34453
CL11681Contig1	MYB transcription factor MYB94 (Fragment) OS=Glycine max GN=MYB94 PE=2 SV=1	-0.132378	0.143297	-0.830465	-1.18075	-2.58618
CL1177Contig1	No Hit	-1.16186	-0.160749	-1.49174	-1.90883	-3.64508
CL1177Contig2	Pectinesterase OS=Glycine max PE=3 SV=1	-1.21291	-0.205053	-1.14654	-1.5748	-2.77342
CL1177Contig3	Pectinesterase OS=Medicago truncatula GN=MTR_8g104630 PE=3 SV=1	-1.05177	-0.154796	-1.12086	-1.46414	-2.7434
CL11808Contig2	TFL1 OS=Medicago truncatula GN=MTR_7g104460 PE=4 SV=1	-0.0217314	0.22836	-1.43408	-0.900125	-2.68901
CL11901Contig1	9-cis-epoxycarotenoid dioxygenase, putative OS=Ricinus communis GN=RCOM_0799060 PE=4 SV=1	0.230917	0.0327023	-0.637296	-0.534641	-2.12601
CL12017Contig1	Jasmonate O-methyltransferase OS=Medicago truncatula GN=MTR_4g018820 PE=4 SV=1	-0.678665	-0.723819	-0.444651	-0.722269	-2.00577
CL12064Contig1	Cytochrome P450 90C1 OS=Medicago truncatula GN=MTR_5g021220 PE=3 SV=1	-0.043717	0.165452	-0.51366	-0.0764492	-2.04603
CL12113Contig1	No Hit	-0.588045	-0.358136	-1.00917	-1.24413	-2.03465
CL12672Contig1	No Hit	0.134628	0.206025	-0.388923	-0.735317	-2.77443
CL12672Contig2	No Hit	0.00977556	0.0949257	-0.287	-0.852519	-3.20011
CL12725Contig1	Protein IQ-domain 18 OS=Arabidopsis thaliana GN=IQD18 PE=4 SV=1	0.131456	0.0232993	-1.00249	-1.44844	-2.52213
CL12761Contig1	No Hit	-0.516938	-0.19571	-1.08501	-1.83323	-3.76165
CL12761Contig2	Glycosyltransferase, putative OS=Medicago truncatula GN=MTR_5g043220 PE=4 SV=1	-0.0618024	-0.119774	-1.09204	-1.61605	-3.65027
CL12875Contig1	At1g48330 OS=Arabidopsis thaliana GN=F11A17.11 PE=4 SV=1	0.0244703	0.190869	-1.12199	-1.01991	-2.19736
CL12955Contig1	Nuclear transcription factor Y subunit C-1 OS=Medicago truncatula GN=NF-YC11 PE=4 SV=1	-0.7935	-0.0442231	-0.692722	-0.685962	-2.18524
CL13146Contig1	No Hit	-0.184853	0.138135	-0.374588	-0.855959	-2.15217
CL1321Contig1	Aux/IAA protein OS=Glycine max GN=SLR1 PE=2 SV=1	-0.336302	0.0413436	-0.933811	-1.24636	-2.53405
CL13291Contig1	Calmodulin-binding protein OS=Medicago truncatula GN=MTR_6g083810 PE=4 SV=1	-1.21541	-1.18695	-1.58189	-1.82081	-2.14631
CL13350Contig1	No Hit	0.143249	0.225434	-0.560693	-1.5242	-2.08492
CL13501Contig1	21 kDa protein OS=Medicago truncatula GN=MTR_3g008840 PE=2 SV=1	0.095101	0.0970684	-0.638635	-1.70713	-3.91858
CL13583Contig1	conserved hypothetical protein [Ricinus communis]	0.517093	0.531818	0.742326	0.326733	-2.0297
CL13648Contig1	No Hit	0.00682962	-0.013186	-0.724421	-1.33335	-2.30771
CL13724Contig1	Calmodulin binding protein, putative OS=Ricinus communis GN=RCOM_0725840 PE=4 SV=1	-0.83907	-1.0542	-1.50563	-1.63568	-2.128
CL13739Contig1	AT5G25460 protein OS=Arabidopsis thaliana GN=AT5G25460 PE=2 SV=1	-0.029088	0.161385	-1.36678	-1.93776	-4.00822
CL13786Contig1	No Hit	-0.00922423	-0.589898	-1.74765	-1.98552	-2.49802
CL13832Contig1	No Hit	0.0972119	-0.00729389	-1.61112	-0.466992	-2.56857
CL13865Contig1	No Hit	-0.221539	-0.0400097	-0.379505	-1.6292	-2.00525
CL13975Contig1	Disease resistance response protein 1 OS=Glycine max GN=DRR1 PE=2 SV=1	0.395852	-0.0881985	-1.84853	-1.5865	-2.21101
CL14139Contig1	Oligopeptide transporter OS=Medicago truncatula GN=MTR_3g080870 PE=4 SV=1	0.886892	0.0243981	-0.764154	-0.780874	-3.18375
CL14303Contig1	Putative Signal peptidase I OS=Oryza sativa subsp. japonica GN=B1090H08.29 PE=4 SV=1	-0.0730259	-0.152478	-0.944686	-1.93341	-2.1198
CL14488Contig1	Peroxidase family protein OS=Arabidopsis lyrata subsp. lyrata GN=ARALYDRAFT_489264 PE=3 SV=1	0.324959	0.132503	-1.28174	-1.76629	-4.63888
CL14513Contig1	Basic 7S globulin OS=Medicago truncatula GN=MTR_099s0004 PE=4 SV=1	0.522022	0.265158	-1.03459	-1.65433	-3.07693
CL14597Contig1	Leucine-rich repeat; Leucine-rich OS=Medicago truncatula GN=MtrDRAFT_AC148918g11v2 PE=4 SV=1	-0.606848	-0.536917	-0.753009	-0.985524	-2.01011
CL1480Contig3	Xyloglucan endotransglycosylase OS=Medicago truncatula GN=MTR_2g095800 PE=4 SV=1	0.0615988	0.0843834	-0.68207	-1.34786	-2.42479
CL15044Contig1	Truncated nodulation signaling pathway 2 protein OS=Lotus japonicus GN=nsp2 PE=4 SV=1	-0.0523958	-0.919029	-1.58001	-1.78019	-2.66035
CL15141Contig1	LysM type receptor kinase OS=Lotus japonicus GN=LYS20 PE=2 SV=1	-0.248823	-0.389281	-0.648548	-1.15433	-2.40348
CL15245Contig1	Pectinesterase (Fragment) OS=Glycine max PE=3 SV=1	-0.411781	-0.170832	-0.923887	-1.48935	-2.473
CL15381Contig1	No Hit	0.0741221	0.0218256	-0.857589	-1.00534	-2.0417
CL15423Contig1	No Hit	0.280947	0.154877	-1.36886	-1.68821	-4.03752
CL15560Contig1	unknown [Glycine max]	-0.39997	-0.0219433	-1.04252	-1.95148	-4.1227
CL15675Contig1	No Hit	-0.369717	-0.358222	-1.13113	-1.3983	-2.3658
CL15831Contig1	Protein kinase OS=Medicago truncatula GN=MTR_7g079320 PE=4 SV=1	0.101892	-0.377032	-0.732399	-1.19974	-2.4703
CL15859Contig1	Anthocyanin 5-aromatic acyltransferase OS=Medicago truncatula GN=MTR_2g089650 PE=4 SV=1	-1.96676	-2.23405	-2.65231	-2.9832	-2.98083
CL15894Contig1	Remorin family protein OS=Arabidopsis thaliana GN=At1g67590 PE=4 SV=1	0.2925	0.0547653	-1.16279	-1.65804	-2.7576
CL15941Contig1	RNA-directed DNA polymerase (Reverse transcriptase); Zinc finger, CCHC-type; Peptidase aspartic, active site; Retrotransposon gag protein OS=Medicago truncatula GN=MtrDRAFT_AC147774g4v1 PE=4 SV=1	-0.757974	0.0998088	-0.734319	-0.213266	-2.27124
CL15958Contig1	Structural constituent of cell wall, putative OS=Ricinus communis GN=RCOM_0380590 PE=4 SV=1	0.00288436	0.445124	-1.13682	-1.93051	-4.41819
CL16019Contig1	Protein YABBY OS=Medicago truncatula GN=MTR_4g101660 PE=4 SV=1	-0.498215	0.134727	-0.962906	-1.49367	-2.2483
CL16080Contig1	No Hit	0.203613	-0.0745262	-1.10258	-0.919568	-2.07331
CL16131Contig2	No Hit	0.258588	0.199378	-0.709045	-0.962739	-2.00009
CL16140Contig1	At1g76240 OS=Arabidopsis thaliana GN=At1g76240 PE=2 SV=1	0.0250251	0.267979	-0.819566	-1.71771	-4.52666
CL16225Contig1	Auxin-induced protein OS=Medicago truncatula GN=MTR_1g070830 PE=2 SV=1	0.148019	-0.118509	-0.884963	-1.71565	-2.00104
CL16264Contig1	Oligopeptide transporter OS=Medicago truncatula GN=MTR_3g080870 PE=4 SV=1	1.12197	0.102687	-0.752771	-0.547181	-2.86084
CL16386Contig1	No Hit	0.0938619	0.131629	-1.10616	-1.77754	-4.05306
CL16413Contig1	MYB transcription factor OS=Medicago truncatula GN=MTR_6g055910 PE=4 SV=1	-0.023619	-0.179424	-1.07056	-1.22739	-2.53514
CL16429Contig1	BURP domain-containing protein OS=Medicago truncatula GN=MTR_3g116270 PE=4 SV=1	0.0661747	-0.182141	-0.294095	-0.763441	-2.5717
CL16467Contig1	GRAS family transcription factor OS=Medicago truncatula GN=MTR_2g089100 PE=4 SV=1	0.779721	1.27081	0.141618	0.614527	-2.11188
CL16527Contig1	1-aminocyclopropane-1-carboxylate oxidase OS=Medicago truncatula GN=MTR_6g092620 PE=3 SV=1	0.103911	0.29734	-1.09866	-1.94528	-2.88814
CL16532Contig1	Disease resistance response protein Pi49 OS=Medicago truncatula GN=MTR_2g035170 PE=2 SV=1	0.54371	0.553762	-0.465237	-0.735961	-4.04052
CL1663Contig1	No Hit	0.615629	-0.136385	-0.420141	-1.12443	-2.04599
CL16864Contig1	No Hit	0.134148	0.130578	-1.09431	-1.43717	-2.00112
CL16909Contig1	unknown [Glycine max]	-0.194592	0.0227809	-1.15622	-1.90454	-4.19053
CL16949Contig1	Fruit weight 2.2-1 protein OS=Dimocarpus longan PE=2 SV=1	0.696046	0.140154	-0.781762	-1.38895	-3.08451
CL16990Contig1	S-adenosylmethionine synthase OS=Lotus japonicus PE=2 SV=1	-0.383467	-0.0228976	-1.08207	-1.53234	-2.22181
CL1703Contig1	Pathogenesis-related protein PR-1 OS=Medicago truncatula GN=PR-1 PE=2 SV=1	1.07386	0.103789	-0.413481	-1.00847	-2.23341
CL1703Contig2	unknown [Medicago truncatula]	1.12308	0.00198864	-0.540412	-0.873679	-2.50457
CL1724Contig1	Quinonprotein alcohol dehydrogenase-like OS=Medicago truncatula GN=MtrDRAFT_AC168204g3v2 PE=4 SV=1	-0.0128025	0.169657	-1.21942	-1.48196	-3.9962
CL1724Contig2	Quinonprotein alcohol dehydrogenase-like OS=Medicago truncatula GN=MtrDRAFT_AC168204g3v2 PE=4 SV=1	-0.190795	0.0800856	-1.01127	-1.23009	-3.2645
CL17469Contig1	Laccase-15 OS=Medicago truncatula GN=MTR_3g101640 PE=4 SV=1	-0.75843	-0.601772	-0.77612	-1.40579	-2.95955
CL17549Contig1	Pectinesterase (Fragment) OS=Solanum lycopersicum PE=2 SV=1	-0.177817	-0.219744	-1.10881	-1.67762	-2.73534
CL17616Contig1	Sex determination protein tasselseed-2 OS=Medicago truncatula GN=MTR_7g083870 PE=2 SV=1	0.130964	0.012249	-0.743923	-1.80773	-2.98699
CL17669Contig1	Auxin efflux carrier protein 3 OS=Glycine max PE=2 SV=1	-0.0545255	-0.00858387	-1.29625	-1.80816	-2.82678
CL17698Contig1	GDSL esterase/lipase OS=Medicago truncatula GN=MTR_1g025780 PE=4 SV=1	0.0599692	-0.0488432	-1.62039	-1.96962	-4.52413
CL1780Contig2	No Hit	-0.449272	-0.200955	-0.717153	-1.54471	-2.03096
CL17920Contig1	No Hit	-0.141776	0.202501	-0.444147	-0.842283	-2.19696
CL17Contig10	Peroxidase OS=Medicago truncatula GN=MTR_2g029830 PE=3 SV=1	0.0790287	-0.265695	-0.927131	-1.57819	-2.46079
CL17Contig11	Peroxidase OS=Medicago truncatula GN=PRX3 PE=2 SV=1	0.118052	-0.232394	-0.954101	-1.59762	-2.45021
CL17Contig13	Peroxidase OS=Medicago truncatula GN=MTR_2g029740 PE=3 SV=1	-0.0531049	-0.292503	-0.939675	-1.60776	-2.53413
CL17Contig4	Peroxidase OS=Medicago truncatula GN=MTR_2g029730 PE=3 SV=1	0.127609	-0.521201	-0.718745	-0.942224	-2.35638
CL17Contig5	Peroxidase OS=Medicago truncatula GN=MTR_2g029800 PE=3 SV=1	0.0953465	-0.252336	-0.958508	-1.60883	-2.4778
CL18129Contig1	F20P5.1 protein OS=Arabidopsis thaliana GN=F20P5.1 PE=4 SV=1	-0.910207	-0.651577	-1.52056	-1.89606	-2.01794
CL18180Contig1	Laccase 110b OS=Populus trichocarpa GN=LAC110b PE=4 SV=1	0.310671	-0.573757	-0.125881	-1.58851	-2.1316
CL18227Contig1	Receptor-like protein kinase OS=Medicago truncatula GN=MTR_075s0001 PE=4 SV=1	0.504548	0.199079	-0.906141	-0.793722	-2.54989
CL18334Contig1	No Hit	0.0877319	0.197347	-1.06062	-0.999648	-2.19952
CL18448Contig1	CNGC5-like protein OS=Medicago truncatula GN=MTR_4g058730 PE=4 SV=1	0.159132	-0.0336679	-0.933821	-1.23379	-2.06641
CL18494Contig1	unknown [Lotus japonicus]	0.298458	-0.0306971	-0.632361	-0.967558	-2.11845
CL18506Contig1	NAC domain protein OS=Medicago truncatula GN=MTR_4g035590 PE=4 SV=1	0.197898	0.0221878	-0.978257	-1.69359	-3.51211
CL18570Contig1	Ankyrin repeat-containing protein OS=Medicago truncatula GN=MTR_016s1005 PE=4 SV=1	0.259265	-0.749324	-0.660022	-1.08109	-3.5384
CL18955Contig1	No Hit	-0.0282521	0.679512	-0.713853	-0.643469	-2.44561
CL19016Contig1	Peroxidase OS=Medicago truncatula GN=MTR_118s0001 PE=3 SV=1	0.0140653	0.298097	-0.553171	-1.38499	-2.89505
CL19031Contig1	No Hit	0.022358	-0.0347748	-0.0175745	-0.529165	-2.02518
CL19073Contig1	Receptor-like protein kinase OS=Medicago truncatula GN=MTR_5g058090 PE=3 SV=1	0.275871	0.291802	-1.03655	-0.889172	-2.39942
CL19106Contig1	Ice binding protein, putative OS=Ricinus communis GN=RCOM_0319580 PE=4 SV=1	0.179309	0.190126	-0.658159	-1.6931	-3.07616
CL19204Contig1	GATA transcription factor OS=Medicago truncatula GN=MTR_8g013950 PE=4 SV=1	0.119092	0.0861988	-0.955951	-1.60125	-2.65133
CL19287Contig1	21 kDa protein OS=Medicago truncatula GN=MTR_3g008760 PE=4 SV=1	0.11628	0.00291144	-1.05205	-1.78115	-2.61216
CL19303Contig1	Cinnamoyl-CoA reductase, putative OS=Ricinus communis GN=RCOM_0180630 PE=4 SV=1	0.0960933	-0.0324204	-0.774453	-1.10434	-2.23113
CL19323Contig1	Disease resistance response protein OS=Medicago truncatula GN=MTR_4g122130 PE=4 SV=1	0.142329	-0.269191	-1.16046	-1.86411	-2.83387
CL1943Contig1	No Hit	0.329101	0.14837	-0.576766	-0.556517	-2.38219
CL1943Contig2	No Hit	0.391195	0.182909	-0.622557	-0.584294	-2.43954
CL19480Contig1	NAC domain protein OS=Medicago truncatula GN=NAC969 PE=2 SV=1	-0.530702	-0.381047	-0.191724	-1.17771	-2.60079
CL19485Contig1	hypothetical protein MTR_7g072140 [Medicago truncatula]	-0.535572	-0.511702	-1.63226	-1.63145	-2.48684
CL19955Contig1	Pectinesterase OS=Glycine max PE=3 SV=1	-0.234044	-0.394144	-1.05739	-1.71058	-2.49692
CL1Contig10	Medicago truncatula hypothetical protein (MTR_8g078670) mRNA, complete cds	-0.387137	-0.142393	-0.64917	-1.42892	-2.49549
CL1Contig1007	Pisum sativum clone PsEXT3.29 root nodule extensin mRNA, partial cds	0.104264	-0.10379	-0.625143	-1.3498	-2.12278
CL1Contig1014	L.esculentum extensin (class I) gene, complete cds	0.0152038	-0.0739589	-0.698067	-1.41389	-2.27796
CL1Contig1030	No Hit	-0.149249	-0.090468	-0.719443	-1.50097	-2.4851
CL1Contig1037	L.esculentum extensin (class I) gene, complete cds	0.0517869	-0.0715558	-0.726797	-1.50936	-2.45604
CL1Contig1038	No Hit	0.0267162	0.273189	-0.769506	-1.48086	-2.95539
CL1Contig1049	P.vulgaris hydroxyproline-rich glycoprotein (HRGP) mRNA, exon 2	-0.353855	-0.124307	-0.615949	-1.40023	-2.43077
CL1Contig1058	No Hit	-0.400973	-0.120262	-0.618679	-1.39029	-2.35644
CL1Contig1086	No Hit	-0.322377	-0.133798	-0.706207	-1.49103	-2.49871
CL1Contig1088	No Hit	0.334771	-0.0141237	-0.668793	-1.34299	-2.29724
CL1Contig1091	Hydroxyproline-rich glycoprotein (HRGP) (Fragment) OS=Phaseolus vulgaris PE=2 SV=1	-0.24805	-0.00715872	-1.05992	-1.83638	-3.73088
CL1Contig1093	No Hit	-0.261395	-0.200776	-0.711988	-1.53989	-2.5718
CL1Contig1095	Hydroxyproline-rich glycoprotein (HRGP) (Fragment) OS=Phaseolus vulgaris PE=2 SV=1	-0.262403	-0.150907	-0.696794	-1.46751	-2.48747
CL1Contig112	No Hit	-0.278334	-0.117322	-0.691188	-1.49505	-2.44932
CL1Contig1120	P.vulgaris hydroxyproline-rich glycoprotein (HRGP) mRNA, exon 2	-0.378832	-0.129194	-0.708764	-1.50766	-2.52183
CL1Contig1130	No Hit	-0.228673	-0.14086	-0.745375	-1.55616	-2.54237
CL1Contig1138	Lotus japonicus genomic DNA, chromosome 3, clone: LjT13G15, TM0634, complete sequence	-0.107094	-0.129057	-0.942134	-1.82982	-2.36987
CL1Contig1142	L.esculentum extensin (class I) gene, complete cds	-0.156692	-0.119693	-0.755096	-1.53708	-2.47921
CL1Contig1146	No Hit	0.370155	0.15265	-0.747273	-1.65043	-3.10752
CL1Contig1152	No Hit	-0.256087	-0.216559	-0.939679	-1.49931	-2.66775
CL1Contig1159	No Hit	0.0632823	-0.067422	-0.698163	-1.47908	-2.42465
CL1Contig1161	L.esculentum extensin (class I) gene, complete cds	-0.149438	-0.130717	-0.749426	-1.5245	-2.45296
CL1Contig1162	Medicago truncatula hypothetical protein (MTR_8g078670) mRNA, complete cds	0.162148	-0.0124673	-1.15895	-1.96557	-3.908
CL1Contig1169	L.esculentum extensin (class I) gene, complete cds	-0.000189	-0.0916696	-0.741887	-1.54568	-2.44332
CL1Contig1170	No Hit	-0.29883	-0.219799	-0.71516	-1.55696	-2.60515
CL1Contig1179	Germin-like protein subfamily 1 member OS=Medicago truncatula GN=MTR_4g017050 PE=4 SV=1	0.211983	0.083753	-0.307795	-1.07805	-2.57803
CL1Contig1181	Hydroxyproline-rich glycoprotein (HRGP) (Fragment) OS=Phaseolus vulgaris PE=2 SV=1	-0.30678	-0.137834	-0.634655	-1.32605	-2.39562
CL1Contig119	L.esculentum extensin (class I) gene, complete cds	-0.067755	-0.0848429	-0.69429	-1.47116	-2.50288
CL1Contig1192	No Hit	-0.170249	-0.169844	-0.76007	-1.56542	-2.49448
CL1Contig1196	L.esculentum extensin (class I) gene, complete cds	-0.402395	-0.179943	-0.646058	-1.43317	-2.51676
CL1Contig1199	P.vulgaris hydroxyproline-rich glycoprotein (HRGP) mRNA, exon 2	-0.436803	-0.150994	-0.65569	-1.42182	-2.52133
CL1Contig1208	No Hit	-0.112897	-0.107263	-0.700158	-1.49801	-2.4681
CL1Contig121	L.esculentum extensin (class I) gene, complete cds	0.0220171	-0.0619048	-0.6836	-1.44955	-2.39198
CL1Contig1217	L.esculentum extensin (class I) gene, complete cds	-0.0133973	-0.077805	-0.710198	-1.47654	-2.39422
CL1Contig1221	No Hit	-0.186595	-0.104035	-0.72947	-1.48232	-2.45001
CL1Contig1224	L.esculentum extensin (class I) gene, complete cds	0.0133757	-0.0468122	-0.712515	-1.47685	-2.4157
CL1Contig1236	Lotus japonicus genomic DNA, chromosome 2, clone: LjB11M03, BM2030, complete sequence	0.0574633	-0.10159	-0.712612	-1.47965	-2.40574
CL1Contig1242	L.esculentum extensin (class I) gene, complete cds	-0.106706	-0.102374	-0.68816	-1.44404	-2.25187
CL1Contig1250	L.esculentum extensin (class I) gene, complete cds	-0.161157	-0.120191	-0.752547	-1.53647	-2.46941
CL1Contig1255	L.esculentum extensin (class I) gene, complete cds	-0.096344	-0.0984666	-0.725197	-1.52812	-2.43063
CL1Contig127	L.esculentum extensin (class I) gene, complete cds	0.00319689	-0.0901044	-0.718595	-1.48572	-2.41351
CL1Contig1279	No Hit	-0.243134	-0.130563	-0.731597	-1.51549	-2.48037
CL1Contig1285	No Hit	-0.295904	-0.138893	-0.666905	-1.46096	-2.4854
CL1Contig1296	No Hit	-0.3562	-0.179532	-0.694378	-1.43188	-2.47747
CL1Contig1311	Germin-like protein subfamily 1 member OS=Medicago truncatula GN=MTR_4g017030 PE=4 SV=1	0.292124	0.152313	-0.336141	-1.12857	-2.57564
CL1Contig1314	L.esculentum extensin (class I) gene, complete cds	-0.0252674	-0.0710376	-0.707268	-1.48079	-2.43242
CL1Contig1315	L.esculentum extensin (class I) gene, complete cds	-0.158745	-0.0884788	-0.720269	-1.50046	-2.47438
CL1Contig1317	L.esculentum extensin (class I) gene, complete cds	-0.318217	-0.120941	-0.589601	-1.3521	-2.09457
CL1Contig1327	No Hit	-0.433107	-0.0938915	-1.03364	-1.78544	-3.33757
CL1Contig1329	P.vulgaris hydroxyproline-rich glycoprotein (HRGP) mRNA, exon 2	-0.36778	-0.140356	-0.703415	-1.52741	-2.49724
CL1Contig1344	No Hit	-0.441299	-0.19151	-0.691163	-1.37031	-2.49726
CL1Contig1374	Lotus japonicus genomic DNA, chromosome 3, clone: LjT13G15, TM0634, complete sequence	-0.0763756	-0.136836	-0.917895	-1.76692	-2.32231
CL1Contig1385	L.esculentum extensin (class I) gene, complete cds	-0.0378501	-0.0772078	-0.712373	-1.46839	-2.44311
CL1Contig1413	No Hit	-0.397774	-0.137117	-0.651486	-1.43454	-2.46419
CL1Contig142	No Hit	-0.548971	-0.315192	-0.764044	-1.61958	-2.51734
CL1Contig1421	Hydroxyproline-rich glycoprotein (HRGP) (Fragment) OS=Phaseolus vulgaris PE=2 SV=1	-0.148655	-0.0284998	-1.08849	-1.95876	-3.81069
CL1Contig1422	No Hit	-0.311703	-0.143436	-0.67006	-1.46919	-2.47962
CL1Contig1424	P.vulgaris hydroxyproline-rich glycoprotein (HRGP) mRNA, exon 2	-0.14444	-0.12581	-0.722864	-1.54461	-2.42354
CL1Contig1438	L.esculentum extensin (class I) gene, complete cds	-0.351729	-0.0833697	-0.63937	-1.39888	-2.43074
CL1Contig145	P.vulgaris hydroxyproline-rich glycoprotein (HRGP) mRNA, exon 2	-0.40807	-0.111096	-0.686709	-1.46202	-2.45256
CL1Contig1450	No Hit	-0.551403	0.121837	-0.672185	-0.00570862	-2.29991
CL1Contig1454	No Hit	-0.392755	-0.12322	-0.625912	-1.40868	-2.39886
CL1Contig1455	No Hit	-0.698176	0.145997	-0.58051	0.194048	-2.18493
CL1Contig1469	P.vulgaris hydroxyproline-rich glycoprotein (HRGP) mRNA, exon 2	-0.18899	-0.102131	-0.703669	-1.49388	-2.42476
CL1Contig1474	No Hit	-0.44186	-0.156317	-0.677164	-1.38407	-2.4849
CL1Contig1485	No Hit	0.211076	-0.00222037	-0.717634	-1.50573	-2.41732
CL1Contig1513	L.esculentum extensin (class I) gene, complete cds	-0.0961449	-0.130423	-0.6638	-1.35525	-2.05469
CL1Contig1515	No Hit	-0.405653	-0.185936	-0.714711	-1.42817	-2.29822
CL1Contig152	No Hit	-0.372505	-0.155416	-0.705002	-1.52325	-2.52114
CL1Contig1531	L.esculentum extensin (class I) gene, complete cds	0.0705725	-0.0663713	-0.720569	-1.51448	-2.45086
CL1Contig1558	No Hit	0.0735892	-0.311598	-0.856706	-1.61685	-2.82239
CL1Contig156	No Hit	-0.287477	-0.142942	-0.702366	-1.52107	-2.52734
CL1Contig1575	L.esculentum extensin (class I) gene, complete cds	-0.0424331	-0.0755363	-0.755418	-1.48881	-2.5075
CL1Contig1590	No Hit	-0.153376	-0.096796	-0.783442	-1.51498	-2.56722
CL1Contig1593	No Hit	0.0141587	-0.0476419	-0.745578	-1.53231	-2.46175
CL1Contig1594	Lotus japonicus genomic DNA, chromosome 3, clone: LjT13G15, TM0634, complete sequence	-0.105775	-0.127125	-0.913638	-1.78027	-2.31598
CL1Contig1595	No Hit	-0.065917	-0.0718372	-0.752084	-1.51451	-2.49416
CL1Contig1602	L.esculentum extensin (class I) gene, complete cds	0.00335681	-0.0625528	-0.680648	-1.45344	-2.40481
CL1Contig1609	No Hit	-0.262097	-0.160674	-0.766412	-1.55045	-2.51784
CL1Contig165	L.esculentum extensin (class I) gene, complete cds	-0.190075	-0.115136	-0.712135	-1.48233	-2.43872
CL1Contig17	P.vulgaris hydroxyproline-rich glycoprotein (HRGP) mRNA, exon 2	-0.419273	-0.176977	-0.709679	-1.56508	-2.54364
CL1Contig179	Phaseolus vulgaris cell wall type 2 proline rich protein PvPRP2-37 (Pvprp2-37) mRNA, partial cds	-0.0780706	-0.143042	-0.911199	-1.75103	-2.31217
CL1Contig182	No Hit	-0.197426	-0.117204	-0.731307	-1.52243	-2.49418
CL1Contig186	No Hit	-0.43734	-0.232845	-0.823317	-1.37081	-2.50191
CL1Contig192	No Hit	0.12211	-0.024521	-0.735254	-1.51953	-2.45809
CL1Contig20	L.esculentum extensin (class I) gene, complete cds	-0.169312	-0.119884	-0.672589	-1.49062	-2.44782
CL1Contig23	No Hit	0.0331123	-0.0946544	-0.722628	-1.4785	-2.44042
CL1Contig235	P.vulgaris hydroxyproline-rich glycoprotein (HRGP) mRNA, 3' end	-0.470476	-0.0722593	-1.09121	-1.97806	-3.94945
CL1Contig256	No Hit	-0.413569	-0.138856	-0.647871	-1.43236	-2.45864
CL1Contig280	L.esculentum extensin (class I) gene, complete cds	-0.0359983	0.00421829	-0.756094	-1.59002	-2.39488
CL1Contig281	No Hit	-0.216201	-0.141623	-0.729431	-1.56277	-2.51746
CL1Contig298	No Hit	-0.132817	-0.0803126	-0.947749	-1.66179	-2.28566
CL1Contig301	L.esculentum extensin (class I) gene, complete cds	-0.294397	-0.101258	-0.631504	-1.43538	-2.46749
CL1Contig303	No Hit	-0.507096	-0.351578	-0.728994	-1.40501	-2.84568
CL1Contig308	L.esculentum extensin (class I) gene, complete cds	0.10037	-0.0460282	-0.703043	-1.45868	-2.45189
CL1Contig322	No Hit	-0.565832	-0.592256	-1.11138	-1.59171	-2.79051
CL1Contig347	L.esculentum extensin (class I) gene, complete cds	-0.0081611	-0.298709	-0.834073	-1.60784	-2.51716
CL1Contig351	No Hit	-0.132817	-0.0803126	-0.947749	-1.66179	-2.28566
CL1Contig357	No Hit	-0.0436215	-0.160862	-0.901995	-1.72845	-2.29299
CL1Contig364	L.esculentum extensin (class I) gene, complete cds	-0.0607152	-0.0766217	-0.728543	-1.50099	-2.46514
CL1Contig397	L.esculentum extensin (class I) gene, complete cds	-0.412545	-0.185239	-0.672779	-1.33672	-2.47729
CL1Contig398	No Hit	-0.24938	-0.124216	-0.6404	-1.34861	-2.41775
CL1Contig4	L.esculentum extensin (class I) gene, complete cds	-0.224143	-0.122286	-0.710698	-1.49749	-2.51902
CL1Contig406	No Hit	-0.182128	-0.120759	-0.687362	-1.4702	-2.52609
CL1Contig414	No Hit	-0.121937	0.195165	-1.07878	-1.49973	-3.20142
CL1Contig434	L.esculentum extensin (class I) gene, complete cds	0.230647	-0.00463936	-1.14068	-1.93296	-3.77975
CL1Contig435	L.esculentum extensin (class I) gene, complete cds	-0.0647622	-0.0814784	-0.707892	-1.4917	-2.40278
CL1Contig453	No Hit	-0.431176	-0.123049	-0.659606	-1.42008	-2.46292
CL1Contig456	Peroxidase OS=Medicago truncatula GN=MTR_118s0001 PE=3 SV=1	-0.321758	0.177415	-0.663856	-1.42447	-3.1858
CL1Contig468	L.esculentum extensin (class I) gene, complete cds	-0.190002	-0.109845	-0.686766	-1.45464	-2.46642
CL1Contig475	L.esculentum extensin (class I) gene, complete cds	-0.0201382	-0.0821674	-0.714172	-1.47788	-2.4366
CL1Contig478	No Hit	-0.439786	-0.178415	-0.696322	-1.37317	-2.47624
CL1Contig484	No Hit	-0.445024	-0.206691	-0.702971	-1.35834	-2.46777
CL1Contig492	No Hit	-0.173168	-0.126976	-0.711409	-1.48852	-2.4175
CL1Contig52	No Hit	-0.017343	0.0136807	-1.16617	-1.99337	-3.94497
CL1Contig540	P.vulgaris hydroxyproline-rich glycoprotein (HRGP) mRNA, exon 2	-0.259378	-0.114315	-0.687019	-1.51094	-2.46997
CL1Contig574	No Hit	-0.415547	-0.109859	-0.663498	-1.41603	-2.43919
CL1Contig615	No Hit	0.382851	-0.034176	-0.682479	-1.32758	-2.29308
CL1Contig62	No Hit	-0.42259	-0.159178	-0.671294	-1.46963	-2.48636
CL1Contig640	No Hit	-0.333352	-0.170384	-0.866483	-1.66876	-2.3788
CL1Contig669	L.esculentum extensin (class I) gene, complete cds	0.241886	-0.0303933	-0.688053	-1.41061	-2.3718
CL1Contig674	No Hit	-0.258874	-0.181383	-0.726476	-1.57287	-2.52366
CL1Contig680	P.vulgaris hydroxyproline-rich glycoprotein (HRGP) mRNA, exon 2	-0.369936	-0.109302	-0.7257	-1.5107	-2.53688
CL1Contig686	L.esculentum extensin (class I) gene, complete cds	-0.0523521	-0.0822637	-0.754031	-1.53859	-2.48911
CL1Contig689	No Hit	-0.426088	-0.123388	-0.642271	-1.44935	-2.47041
CL1Contig705	No Hit	-0.13739	-0.133978	-0.771704	-1.57116	-2.49027
CL1Contig708	P.vulgaris hydroxyproline-rich glycoprotein (HRGP) mRNA, exon 2	-0.403158	-0.162051	-0.70483	-1.50848	-2.55691
CL1Contig712	No Hit	0.355024	-0.0457058	-0.641233	-1.2791	-2.20245
CL1Contig730	L.esculentum extensin (class I) gene, complete cds	-0.0887962	-0.0988771	-0.729182	-1.5089	-2.4898
CL1Contig736	P.vulgaris hydroxyproline-rich glycoprotein (HRGP) mRNA, exon 2	-0.255856	-0.105271	-0.658516	-1.48139	-2.4782
CL1Contig751	No Hit	-0.38706	-0.132009	-0.620217	-1.40752	-2.42399
CL1Contig752	Medicago truncatula hypothetical protein (MTR_4g065700) mRNA, complete cds	0.182472	-0.00636068	-1.09257	-1.82398	-3.55938
CL1Contig761	L.esculentum extensin (class I) gene, complete cds	0.0335624	-0.0683495	-0.664107	-1.36089	-2.18495
CL1Contig762	P.vulgaris hydroxyproline-rich glycoprotein (HRGP) mRNA, exon 2	-0.237576	-0.124185	-0.711795	-1.50608	-2.48546
CL1Contig769	No Hit	0.302038	0.184529	-0.839052	0.106077	-2.15963
CL1Contig782	No Hit	-0.436713	-0.177966	-0.668786	-1.36869	-2.48891
CL1Contig787	No Hit	-0.17512	-0.349373	-0.99676	-1.70414	-2.8009
CL1Contig79	Hydroxyproline-rich glycoprotein (HRGP) (Fragment) OS=Phaseolus vulgaris PE=2 SV=1	-0.316636	-0.122742	-0.658871	-1.40546	-2.4509
CL1Contig790	L.esculentum extensin (class I) gene, complete cds	-0.229703	-0.120254	-0.665437	-1.38922	-2.1878
CL1Contig791	No Hit	-0.287692	-0.130704	-0.69898	-1.52039	-2.53485
CL1Contig794	L.esculentum extensin (class I) gene, complete cds	-0.129758	-0.133198	-0.679087	-1.37262	-2.09553
CL1Contig797	P.vulgaris hydroxyproline-rich glycoprotein (HRGP) mRNA, exon 2	-0.402685	-0.137012	-0.708325	-1.49862	-2.52792
CL1Contig800	Germin-like protein subfamily 1 member OS=Medicago truncatula GN=MTR_4g017030 PE=4 SV=1	0.319359	0.130273	-0.349039	-1.12334	-2.57884
CL1Contig812	No Hit	-0.344122	-0.127362	-0.685456	-1.43022	-2.44413
CL1Contig826	No Hit	-0.0588599	-0.0596981	-1.01193	-1.93219	-3.63107
CL1Contig836	L.esculentum extensin (class I) gene, complete cds	0.184258	-0.27865	-0.5056	-0.972571	-2.11116
CL1Contig860	L.esculentum extensin (class I) gene, complete cds	0.223926	-0.213045	-0.623084	-1.7157	-2.14654
CL1Contig870	No Hit	-0.43493	-0.141869	-0.676856	-1.48948	-2.54501
CL1Contig880	P.vulgaris hydroxyproline-rich glycoprotein (HRGP) mRNA, exon 2	-0.263263	-0.13436	-0.74996	-1.54911	-2.53926
CL1Contig888	L.esculentum extensin (class I) gene, complete cds	-0.0852695	-0.111545	-0.725725	-1.42667	-2.54897
CL1Contig933	L.esculentum extensin (class I) gene, complete cds	-0.161015	-0.137113	-0.735545	-1.56078	-2.58345
CL1Contig953	P.vulgaris hydroxyproline-rich glycoprotein (HRGP) mRNA, exon 2	-0.315289	-0.150486	-0.682916	-1.52519	-2.51674
CL1Contig965	L.esculentum extensin (class I) gene, complete cds	-0.0494396	-0.13613	-0.632173	-1.30981	-2.0655
CL1Contig97	Lotus japonicus genomic DNA, chromosome 2, clone: LjB11M03, BM2030, complete sequence	0.0356122	-0.0710143	-0.701789	-1.47103	-2.41109
CL1Contig996	P.vulgaris hydroxyproline-rich glycoprotein (HRGP) mRNA, 3' end	-0.160177	-0.120672	-0.684289	-1.44189	-2.42776
CL20050Contig1	No Hit	0.220869	0.239698	-1.74249	-0.798065	-2.80414
CL20145Contig1	Receptor-like protein kinase OS=Medicago truncatula GN=MTR_5g045910 PE=4 SV=1	0.137422	-0.214383	-1.12132	-1.69102	-2.601
CL20199Contig1	Auxin-induced protein AUX28 OS=Glycine max GN=AUX28 PE=2 SV=1	-0.0196645	0.125339	-0.737488	-1.05913	-2.34323
CL20478Contig1	Wall-associated receptor kinase-like protein OS=Medicago truncatula GN=MTR_7g112440 PE=4 SV=1	-0.282501	-0.0114922	-0.61247	-1.14516	-2.63137
CL20572Contig1	No Hit	-0.00406376	0.303284	-1.02405	-1.44784	-3.82506
CL20669Contig1	Phytoene synthase OS=Medicago truncatula GN=MTR_3g083630 PE=4 SV=1	0.297858	-0.737813	-1.35601	-1.50765	-3.66163
CL20790Contig1	Ankyrin-1 OS=Medicago truncatula GN=MTR_5g028310 PE=4 SV=1	-0.107625	-0.596039	-0.725035	-1.31969	-3.55902
CL20Contig12	Acidic glucanase OS=Glycine max PE=2 SV=1	-0.0649489	0.0485837	-0.24805	-1.21958	-2.61524
CL21021Contig1	Ice binding protein, putative OS=Ricinus communis GN=RCOM_0319580 PE=4 SV=1	0.159895	0.139164	-0.640389	-1.66087	-2.26607
CL21024Contig1	MYB-related protein OS=Lotus japonicus GN=LjMYB12 PE=2 SV=1	0.0836152	-0.0847879	-1.48057	-1.40929	-2.52481
CL21046Contig1	LYK4 OS=Glycine max GN=LYK4 PE=4 SV=1	-0.942692	-0.055839	-0.353155	-1.00003	-2.02533
CL2112Contig1	No Hit	-0.291608	-0.00911586	-0.534689	-1.56475	-2.58295
CL2112Contig3	No Hit	-0.132922	-0.024243	-0.603051	-1.38089	-2.56502
CL21226Contig1	No Hit	0.0451065	0.0438795	-1.21619	-1.39775	-2.01338
CL21568Contig1	No Hit	0.455236	0.118287	-1.03102	-1.65419	-2.40492
CL21590Contig1	No Hit	0.116167	0.150209	-0.740449	-1.12465	-2.23874
CL21723Contig1	hypothetical protein MTR_7g052240 [Medicago truncatula]	-0.0277504	0.112706	-1.64805	-1.48771	-3.02918
CL21820Contig1	SAUR family protein OS=Medicago truncatula GN=MTR_4g124700 PE=4 SV=1	-0.147507	-0.0996582	-0.767353	-1.17664	-2.76642
CL21956Contig1	No Hit	0.118783	-0.214293	-0.210838	-1.13251	-3.97691
CL22257Contig1	hypothetical protein MTR_6g089530 [Medicago truncatula]	0.444256	0.0257461	-0.80186	-1.49756	-2.58422
CL22371Contig1	No Hit	0.312861	0.413972	-0.125134	-0.989798	-2.02966
CL22395Contig1	Cysteine protease OS=Medicago truncatula GN=MTR_1g050910 PE=3 SV=1	-0.499341	-0.654727	-0.881532	-1.9382	-2.52762
CL22503Contig1	Glycosyltransferase, putative OS=Medicago truncatula GN=MTR_8g068840 PE=4 SV=1	0.118376	0.030561	-0.72989	-1.38031	-2.04899
CL22640Contig1	hypothetical protein MTR_3g044600 [Medicago truncatula]	-0.624532	-0.0806692	-0.471662	-1.34438	-3.13851
CL22657Contig1	Subtilisin-like protein protease (Fragment) OS=Glycine max PE=4 SV=1	0.112759	-0.498437	-1.2253	-1.97547	-2.42276
CL22808Contig1	No Hit	0.227444	0.2738	-0.406561	-0.777513	-2.66142
CL22984Contig1	No Hit	0.397905	0.227838	-0.42024	-0.823103	-2.3558
CL23008Contig1	BRO1 domain-containing protein BROX OS=Medicago truncatula GN=MTR_7g083110 PE=4 SV=1	-0.197278	-0.0614828	-1.38697	-1.73432	-3.38892
CL23206Contig1	Peroxidase OS=Medicago truncatula GN=MTR_118s0001 PE=3 SV=1	0.217654	-0.0712055	-0.738429	-1.41766	-4.39506
CL23292Contig1	1-aminocyclopropane-1-carboxylate oxidase OS=Medicago truncatula GN=MTR_6g092620 PE=3 SV=1	0.297089	0.29195	-1.02736	-1.57927	-2.78788
CL23439Contig1	Vinorine synthase OS=Medicago truncatula GN=MTR_5g084870 PE=4 SV=1	-0.154188	-0.0499512	-1.10623	-1.32217	-2.66041
CL23575Contig1	PREDICTED: probable peroxidase 26-like [Glycine max]	0.0593945	0.0841503	-1.24469	-1.75992	-4.74784
CL23599Contig1	No Hit	-0.498653	0.0789544	-0.438788	-1.56753	-2.98057
CL23677Contig1	Receptor-like protein kinase OS=Medicago truncatula GN=MTR_1g080440 PE=4 SV=1	-0.176848	0.0441767	-0.733576	-1.28517	-2.50481
CL23722Contig1	Pleiotropic drug resistance ABC transporter family protein OS=Medicago truncatula GN=MTR_7g104130 PE=4 SV=1	0.14569	-0.0910048	-1.20504	-1.56542	-2.54924
CL23787Contig1	B12D protein OS=Medicago truncatula GN=MTR_3g085890 PE=4 SV=1	0.39128	-0.0337142	-1.03543	-1.09864	-2.51256
CL24281Contig1	Abscisic acid 8'-hydroxylase OS=Medicago truncatula GN=MTR_8g076940 PE=3 SV=1	-0.231112	-0.263707	-1.01999	-1.42441	-2.46017
CL24359Contig1	Ras-like protein OS=Medicago truncatula GN=MTR_1g068740 PE=3 SV=1	-0.387376	0.25719	-1.2397	-0.783301	-2.4388
CL243Contig3	Nodulin-26 OS=Glycine max PE=2 SV=1	-1.44686	0.0215748	-0.576923	-1.98467	-2.01693
CL24407Contig1	CNGC5-like protein OS=Medicago truncatula GN=MTR_4g058730 PE=4 SV=1	-0.0724599	-0.0992059	-1.00325	-1.2288	-2.12153
CL24472Contig1	Sieve element-occluding protein OS=Medicago truncatula GN=MTR_1g075230 PE=4 SV=1	0.499901	0.270578	0.150385	-0.868516	-4.31962
CL24481Contig1	P-type R2R3 Myb protein OS=Medicago truncatula GN=MTR_5g078140 PE=4 SV=1	0.271055	0.291011	-0.722889	-1.38987	-2.80089
CL24576Contig1	No Hit	-0.919396	-0.795761	-1.59068	-1.70174	-2.01714
CL24591Contig1	Auxin efflux carrier protein 3 OS=Glycine max PE=2 SV=1	0.381872	-0.0697462	-1.23746	-1.62317	-2.62361
CL24749Contig1	17.6 kDa class I heat shock protein OS=Medicago truncatula GN=MTR_1g098690 PE=3 SV=1	0.233014	-0.195704	-0.790051	-1.07312	-2.83402
CL24807Contig1	No Hit	-1.63957	-0.696345	-1.13	-1.58155	-2.77751
CL24909Contig1	No Hit	-2.75635	-1.77605	-2.47262	-2.5167	-2.84708
CL24926Contig1	Polyamine oxidase OS=Medicago truncatula GN=MTR_3g033000 PE=4 SV=1	0.471758	-0.123095	-0.892282	-0.961881	-2.40407
CL25432Contig1	Spastin OS=Medicago truncatula GN=MTR_5g009840 PE=3 SV=1	-0.144529	-0.20439	-1.12561	-1.48046	-2.72161
CL25483Contig1	No Hit	0.207884	-0.131111	-1.52813	-1.70468	-3.106
CL25612Contig1	Receptor-like protein kinase OS=Medicago truncatula GN=MTR_7g058860 PE=3 SV=1	-0.730149	0.0176774	-1.27472	-1.49224	-2.04943
CL25724Contig1	No Hit	-0.364326	0.211912	-0.440135	-1.32303	-2.73859
CL25734Contig1	No Hit	0.558867	0.425321	0.36095	-0.0654468	-2.07429
CL25784Contig1	Sieve element-occluding protein OS=Medicago truncatula GN=MTR_1g075230 PE=4 SV=1	0.348708	-0.636494	-0.158999	-1.2223	-4.05806
CL25834Contig1	No Hit	0.995964	-0.305631	-1.01164	-1.19774	-2.86357
CL25883Contig1	No Hit	-0.423835	-0.654206	-1.3623	-1.61677	-2.68279
CL25977Contig1	Peroxidase (Fragment) OS=Medicago truncatula GN=MTR_118s0020 PE=3 SV=1	-0.38608	-0.12099	-1.05615	-1.58475	-4.5016
CL25Contig10	Polyphenol oxidase OS=Camellia sinensis GN=ppo PE=4 SV=1	0.392127	-0.232124	-0.755811	-1.56917	-3.09338
CL26133Contig1	Serine/threonine protein phosphatase 6 regulatory ankyrin repeat subunit C OS=Medicago truncatula GN=MTR_5g085480 PE=4 SV=1	0.378733	-0.213558	-0.63841	-1.29237	-2.29346
CL26172Contig1	Peroxidase OS=Medicago truncatula GN=MTR_118s0001 PE=3 SV=1	0.216052	0.0801741	-0.652659	-1.59184	-4.29394
CL26366Contig1	No Hit	-1.20861	-0.178952	-0.771601	-1.5068	-2.82186
CL26570Contig1	GDSL esterase/lipase OS=Medicago truncatula GN=MTR_3g114090 PE=4 SV=1	-1.57975	-0.73081	-1.12717	-1.87338	-2.84395
CL26665Contig1	No Hit	-0.657211	-0.185744	-0.506693	-0.763944	-2.08247
CL26672Contig1	Pectinesterase OS=Glycine max GN=Gma.20242 PE=3 SV=1	-0.158924	-0.347179	-1.05334	-1.46155	-2.83389
CL26709Contig1	Chalcone--flavonone isomerase 2 OS=Lotus japonicus GN=CHI2 PE=2 SV=1	-0.108254	0.175031	-0.623327	-0.801614	-2.48516
CL26749Contig1	No Hit	-0.16456	-0.0947965	-1.32969	-1.16028	-3.42954
CL26845Contig1	L-ascorbate oxidase-like protein OS=Medicago truncatula GN=MTR_2g088080 PE=4 SV=1	-0.16968	-0.229861	-1.12586	-1.88496	-3.25066
CL26859Contig1	Alpha-rhamnosidase-like protein OS=Arabidopsis thaliana GN=At5g57700 PE=4 SV=1	-0.126422	-0.0919513	-0.945695	-1.27355	-2.89322
CL26902Contig1	Glycine max uncharacterized LOC100794044 (LOC100794044), mRNA	-0.234905	-0.133927	-0.779556	-1.51858	-2.00377
CL26996Contig1	Alcohol dehydrogenase-like protein OS=Medicago truncatula GN=MTR_5g087710 PE=3 SV=1	-0.790517	0.0853035	-1.33847	-0.852845	-2.43034
CL27166Contig1	Putative gag polyprotein OS=Phaseolus vulgaris PE=4 SV=1	0.288442	0.389993	0.765196	-0.423864	-2.06203
CL27204Contig1	No Hit	0.272792	0.0884116	-0.900981	-1.66529	-2.8523
CL27337Contig1	Cyclin-D5-1 OS=Medicago truncatula GN=MTR_5g015670 PE=3 SV=1	-0.232244	0.0463294	-0.965225	-1.29609	-2.11717
CL27351Contig1	Casparian strip membrane protein 1 OS=Glycine max PE=2 SV=1	-0.233513	0.105827	-0.518406	-1.61081	-2.2223
CL27667Contig1	Medicago truncatula hypothetical protein (MTR_1g101910) mRNA, complete cds	-0.292518	-0.113685	-1.30235	-1.8481	-3.73117
CL27738Contig1	Integrase, catalytic region OS=Medicago truncatula GN=MtrDRAFT_AC147431g42v2 PE=4 SV=1	-0.488979	-0.0938961	-0.659872	-0.663559	-2.16159
CL27836Contig1	Heavy metal ATPase 3w (Fragment) OS=Glycine max PE=2 SV=1	0.476508	0.295818	0.0297162	0.0387274	-2.12376
CL27933Contig1	unnamed protein product [Vitis vinifera]	-0.144182	-0.1783	-0.921124	-1.53009	-3.08874
CL28035Contig1	No Hit	-0.721447	-0.285465	-1.2308	-1.65478	-3.13551
CL28099Contig1	Endo-1,4-beta-glucanase (Precursor) OS=Glycine max GN=Cel7 PE=2 SV=1	-0.051313	0.0209352	-1.17562	-1.7456	-2.26134
CL28162Contig1	No Hit	-0.125439	-0.0248929	-1.24171	-0.689324	-2.4323
CL28372Contig1	No Hit	-0.355183	-0.0641105	-0.985397	-0.513073	-2.43325
CL28515Contig1	Otubain OS=Medicago truncatula GN=MTR_4g015450 PE=4 SV=1	-0.56775	-0.100881	-0.465919	-1.9342	-2.12979
CL28796Contig1	Adenine nucleotide alpha hydrolases-like protein OS=Arabidopsis thaliana GN=T17B22.2 PE=2 SV=1	0.136012	-0.254813	-1.22124	-1.72446	-3.84214
CL28853Contig1	Glutamate receptor (Fragment) OS=Glycine max PE=3 SV=1	0.0197285	0.0931855	-0.512501	-1.72749	-2.39308
CL29286Contig1	Cytochrome P450 monooxygenase CYP74A1 OS=Glycine max GN=CYP74A1 PE=2 SV=1	0.0699662	-0.967632	-1.00445	-1.20511	-2.39043
CL29419Contig1	No Hit	0.285362	0.0888885	-1.1367	-1.93945	-2.58789
CL29636Contig1	9/13-hydroperoxide lyase OS=Lotus japonicus GN=Lj9/13HPL1 PE=2 SV=1	0.136619	-0.674866	-1.15055	-1.42895	-2.02419
CL29732Contig1	Receptor-like protein kinase OS=Medicago truncatula GN=MTR_1g080440 PE=4 SV=1	-0.0963676	0.313412	-0.566033	-0.966146	-2.50174
CL29825Contig1	hypothetical protein MTR_4g127960 [Medicago truncatula]	0.160205	0.104518	-1.0275	-1.63532	-3.00593
CL29849Contig1	Anthranilate N-benzoyltransferase protein OS=Medicago truncatula GN=MTR_7g084940 PE=4 SV=1	0.543487	0.391016	-0.557898	-1.3621	-2.17788
CL29894Contig1	No Hit	0.320679	0.599117	0.127463	0.322641	-2.13058
CL29896Contig1	No Hit	-1.09838	-0.155969	-1.46582	-0.699864	-2.57356
CL29915Contig1	WD repeat-containing protein OS=Medicago truncatula GN=MTR_046s0011 PE=4 SV=1	-0.255045	-0.7098	-0.501348	-0.393701	-2.69053
CL29983Contig1	Glycosyltransferase, putative OS=Ricinus communis GN=RCOM_0979850 PE=4 SV=1	-0.262838	-0.109228	-0.769148	-1.09908	-2.1113
CL30014Contig1	No Hit	0.0938724	-0.212679	-1.22355	-1.29392	-2.26777
CL30016Contig1	Vinorine synthase OS=Medicago truncatula GN=MTR_3g086020 PE=4 SV=1	-0.81452	-0.438771	-0.846722	-1.94166	-2.64188
CL30165Contig1	No Hit	-0.0546882	0.166424	-1.28358	-1.05769	-2.57515
CL30344Contig1	No Hit	-0.568372	-0.290665	-0.137355	-0.656799	-2.50445
CL30448Contig1	DNA-damage-repair/toleration protein DRT100 (Fragment) OS=Medicago truncatula GN=MTR_1g105350 PE=4 SV=1	0.108089	-0.356356	-1.17551	-1.88213	-3.0854
CL30475Contig1	Polynucleotidyl transferase, Ribonuclease H fold (Fragment) OS=Medicago truncatula GN=MtrDRAFT_AC157506g1v2 PE=4 SV=1	-0.658083	0.196722	-0.743865	-0.156732	-2.20039
CL3052Contig1	Basic blue protein OS=Medicago truncatula GN=MTR_8g089110 PE=4 SV=1	0.20915	0.134455	-0.875852	-1.45745	-2.06906
CL30798Contig1	Magnesium transporter OS=Medicago truncatula GN=MTR_1g093280 PE=4 SV=1	1.13339	0.725883	-0.107625	0.276378	-2.15849
CL30959Contig1	ABC transporter B family member OS=Medicago truncatula GN=MTR_8g022270 PE=3 SV=1	-0.735669	0.0329323	-0.194884	-0.35963	-2.24628
CL30984Contig1	No Hit	0.00165002	0.0452788	-0.227929	-1.18949	-3.43956
CL31159Contig1	No Hit	-0.537522	-0.189915	-1.01058	-1.51216	-3.04528
CL31175Contig1	MATE2 transporter OS=Medicago truncatula GN=MATE2 PE=2 SV=1	-0.310202	-0.234085	-1.95654	-1.46631	-2.10095
CL31222Contig1	Nutrient reservoir, putative OS=Ricinus communis GN=RCOM_1596370 PE=4 SV=1	0.194282	-0.114279	-0.746322	-1.19738	-2.30594
CL31273Contig1	Abscisic acid 8'-hydroxylase OS=Medicago truncatula GN=MTR_8g076940 PE=3 SV=1	0.0337114	-0.319957	-1.21186	-1.26166	-2.87279
CL31500Contig1	Peroxidase OS=Medicago truncatula GN=MTR_5g074710 PE=3 SV=1	-0.0896714	-0.0310957	-0.666278	-1.10881	-2.61965
CL31801Contig1	Epoxide hydrolase (Fragment) OS=Arachis hypogaea PE=2 SV=1	-0.0477594	-0.301349	-1.15606	-1.85518	-2.37352
CL31903Contig1	Receptor-like protein kinase OS=Medicago truncatula GN=MTR_5g045910 PE=4 SV=1	-0.139571	-0.0768042	-0.805558	-1.63235	-2.86577
CL31963Contig1	Ankyrin repeat containing protein OS=Medicago truncatula GN=MTR_016s1011 PE=4 SV=1	-0.47453	-0.939913	-0.755067	-1.65904	-4.54685
CL32038Contig1	No Hit	0.151158	0.12766	-0.918529	-0.825738	-2.01694
CL32171Contig1	Pectinesterase OS=Medicago truncatula GN=MTR_3g008640 PE=3 SV=1	-1.11979	-0.404351	-1.21776	-1.68749	-3.34843
CL32254Contig1	No Hit	1.05331	0.253367	-0.175657	-0.876304	-2.15189
CL32397Contig1	NAC domain transcription factor OS=Medicago truncatula GN=MTR_7g100990 PE=4 SV=1	-0.261204	-0.386812	-0.244612	-0.907238	-2.44375
CL32432Contig1	Pol protein OS=Cucumis melo subsp. melo PE=4 SV=1	-0.607894	0.0341617	-0.794015	-0.29214	-2.16457
CL32497Contig1	Unidentified (Precursor) OS=Medicago sativa PE=2 SV=1	0.0968684	0.320458	-0.89354	-1.25927	-2.55002
CL32552Contig1	S-adenosylmethionine synthetase OS=Medicago truncatula GN=MTR_7g102120 PE=3 SV=1	-0.248826	-0.0345056	-0.955238	-1.44421	-2.2687
CL33032Contig1	Unidentified (Precursor) OS=Medicago sativa PE=2 SV=1	-0.280941	0.191877	-1.17268	-1.36055	-2.46344
CL33313Contig1	No Hit	-0.418854	0.540234	-1.15871	-1.56138	-3.53955
CL33524Contig1	No Hit	0.0360115	-0.27011	-1.01626	-0.927488	-2.00932
CL33551Contig1	No Hit	-0.272875	-0.106388	-1.63328	-1.92597	-3.73649
CL33644Contig1	PREDICTED: histidine kinase 5-like [Glycine max]	-0.306182	-0.208661	-0.885507	-1.8836	-2.93687
CL34000Contig1	No Hit	-1.42185	0.252818	-1.13009	-0.27952	-2.14385
CL34002Contig1	hypothetical protein MTR_6g083830 [Medicago truncatula] >gi|355495448|gb|AES76651.1| hypothetical protein MTR_6g083830 [Medicago truncatula]	-0.00602881	-0.180752	-0.622389	-1.53688	-2.34924
CL34365Contig1	Ice binding protein, putative OS=Ricinus communis GN=RCOM_0319580 PE=4 SV=1	0.430306	0.191706	-0.806571	-1.6031	-2.30942
CL34429Contig1	GATA transcription factor OS=Medicago truncatula GN=MTR_8g013950 PE=4 SV=1	-0.165042	-0.178603	-1.11798	-1.93083	-3.07734
CL3756Contig1	Glucan endo-1,3-beta-glucosidase OS=Glycine max PE=1 SV=1	0.0467782	0.0615878	-1.00608	-1.80429	-2.15011
CL3798Contig1	No Hit	-1.07576	-0.121892	-1.60836	-0.715662	-2.45208
CL3798Contig2	No Hit	-1.15284	-0.103388	-1.67691	-0.695899	-2.39813
CL3798Contig5	Lotus japonicus genomic DNA, chromosome 1, clone: LjT23D08, TM0220, complete sequence	-1.42974	-0.162898	-1.85944	-0.876275	-3.1625
CL3805Contig2	Alcohol dehydrogenase ADH OS=Medicago truncatula GN=MTR_3g079170 PE=4 SV=1	-0.0971664	-0.0213235	-0.963912	-0.685271	-2.16107
CL3805Contig4	Alcohol dehydrogenase-like protein OS=Medicago truncatula GN=MTR_3g079180 PE=3 SV=1	-0.257664	0.0307101	-0.992713	-0.722086	-2.57022
CL3917Contig1	Germin-like protein 9 OS=Glycine max PE=2 SV=1	0.512353	0.122698	-1.4568	-1.59842	-4.63435
CL3917Contig2	Germin-like protein 9 OS=Glycine max PE=2 SV=1	0.480092	0.129451	-1.44116	-1.57579	-4.64355
CL4129Contig1	Component of high affinity nitrate transporter OS=Lotus japonicus GN=NAR2 PE=2 SV=1	-0.137277	-0.524029	-1.23662	-1.98038	-2.18958
CL4129Contig2	Component of high affinity nitrate transporter OS=Lotus japonicus GN=NAR2 PE=2 SV=1	-0.251032	-0.563216	-1.19761	-1.86332	-2.11052
CL4384Contig1	Subtilase OS=Lotus japonicus GN=SbtS PE=4 SV=1	-0.444442	-0.0554138	-0.963718	-1.94816	-4.71559
CL4384Contig2	Subtilase OS=Lotus japonicus GN=SbtS PE=4 SV=1	-0.55382	-0.0630303	-0.951272	-1.93842	-4.42048
CL4495Contig1	No Hit	-0.294736	-0.592234	-1.42442	-1.60721	-2.08825
CL4629Contig1	Rpp4 candidate 3 OS=Glycine max PE=4 SV=1	-0.68235	-0.0602489	0.0753827	-0.693639	-2.13094
CL4761Contig1	Expansin-like protein OS=Medicago truncatula GN=MTR_5g013440 PE=3 SV=1	-0.544096	-0.424902	-1.33817	-1.75391	-3.48816
CL5182Contig1	2-oxoglutarate-dependent dioxygenase OS=Populus trichocarpa GN=2OGox11 PE=3 SV=1	0.234132	-0.0689693	-0.606453	-0.723833	-2.70169
CL5333Contig2	Transcription factor bZIP48 OS=Medicago truncatula GN=MTR_006s0023 PE=4 SV=1	-0.120052	0.0468718	-1.09134	-1.88462	-2.92273
CL5333Contig4	PREDICTED: Glycine max transcription factor bZIP112 (bZIP112), mRNA	0.0275947	0.0053771	-1.20881	-1.68452	-2.94423
CL5378Contig1	Mitochondrial protein, putative OS=Medicago truncatula GN=MTR_6g082280 PE=4 SV=1	-0.0739203	-0.0900274	-1.12353	-1.85488	-3.66739
CL5378Contig2	No Hit	-0.0503149	-0.184751	-1.0161	-1.82094	-3.21754
CL5416Contig1	No Hit	-0.0881752	0.186368	-1.01359	-0.771696	-2.17805
CL5651Contig1	RNA-binding protein OS=Medicago truncatula GN=MTR_5g064120 PE=4 SV=1	-0.611493	-0.114973	-1.20614	-1.88511	-3.15431
CL5779Contig1	2-oxoglutarate-dependent dioxygenase OS=Populus trichocarpa GN=2OGox10 PE=3 SV=1	0.742544	0.405972	0.0915799	-0.0802024	-2.02906
CL5986Contig1	Ubiquitin carboxyl-terminal hydrolase family protein OS=Medicago truncatula GN=MTR_8g011730 PE=4 SV=1	0.112245	-0.138751	-0.613234	-0.825869	-2.03237
CL59Contig1	Soybean phosphate transporter protein 4 OS=Glycine max PE=2 SV=1	0.304221	0.107809	-0.0772689	-1.02608	-2.28234
CL6005Contig2	TIR-NBS disease resistance-like protein OS=Medicago truncatula GN=MTR_5g037630 PE=4 SV=1	0.0175025	-0.0697625	-1.11414	-1.75729	-2.82539
CL6012Contig1	BURP domain-containing protein OS=Medicago truncatula GN=MTR_3g116320 PE=4 SV=1	-0.116644	-0.106281	-0.254093	-0.50526	-2.1988
CL601Contig1	Ferric-chelate reductase OS=Medicago truncatula GN=MTR_1g100130 PE=4 SV=1	-0.0334103	-0.0793797	-0.445832	-0.820758	-2.71877
CL601Contig2	Ferric-chelate reductase OS=Medicago truncatula GN=MTR_1g100130 PE=4 SV=1	0.331578	0.0652321	-0.418675	-0.649193	-2.68327
CL601Contig3	NADPH oxidase OS=Medicago truncatula GN=MTR_1g100150 PE=4 SV=1	0.272054	0.0767771	-0.425405	-0.696193	-2.74092
CL618Contig1	Heavy metal P-type ATPase OS=Medicago truncatula GN=MTR_8g079250 PE=3 SV=1	-0.0309485	0.0672219	-0.259939	-0.717843	-2.0884
CL62Contig3	14 kDa proline-rich protein DC2.15 OS=Medicago truncatula GN=MTR_4g101280 PE=2 SV=1	-0.158575	-0.0250574	-1.20014	-1.90418	-4.58069
CL6300Contig1	No Hit	0.396093	-0.0222802	-0.92855	-1.81979	-3.35894
CL639Contig3	Expansin-like protein OS=Medicago truncatula GN=MTR_5g013440 PE=3 SV=1	-0.546598	-0.138253	-1.20232	-1.91061	-3.23484
CL6537Contig1	21 kDa protein OS=Medicago truncatula GN=MTR_3g008760 PE=4 SV=1	0.081039	0.0889049	-0.905156	-1.45781	-3.08977
CL6676Contig1	9-cis-epoxycarotenoid dioxygenase, putative OS=Ricinus communis GN=RCOM_0799070 PE=4 SV=1	0.121415	-0.10075	-1.134	-1.79568	-4.27535
CL6676Contig2	9-cis-epoxycarotenoid dioxygenase, putative OS=Ricinus communis GN=RCOM_0799060 PE=4 SV=1	-0.19255	-0.0481168	-1.12796	-1.91052	-4.82556
CL6691Contig1	Subtilisin-like protease C1 OS=Glycine max PE=2 SV=3	0.404604	0.0786834	-0.722549	-1.17752	-2.07087
CL6697Contig3	Beta-fructofuranosidase, insoluble isoenzyme CWINV1 OS=Medicago truncatula GN=MTR_1g015910 PE=3 SV=1	-0.621742	-0.83008	-1.0878	-1.74216	-2.29334
CL6697Contig4	Beta-fructofuranosidase, insoluble isoenzyme CWINV1 OS=Medicago truncatula GN=MTR_1g015910 PE=3 SV=1	-0.732683	-0.763311	-1.16834	-1.59817	-2.04262
CL6786Contig1	Peroxidase OS=Medicago truncatula GN=MTR_5g074970 PE=3 SV=1	-0.072357	0.223018	-0.587495	-1.24446	-2.13193
CL7066Contig1	17.6 kDa class I heat shock protein OS=Medicago truncatula GN=MTR_1g098690 PE=3 SV=1	0.420808	0.285573	-0.416713	-0.841118	-3.03577
CL7157Contig1	Alcohol dehydrogenase, putative OS=Ricinus communis GN=RCOM_0223350 PE=4 SV=1	-0.0927047	-0.408928	-1.13973	-1.2635	-2.1129
CL7189Contig1	No Hit	0.269566	0.156045	-0.755611	-1.50903	-2.76982
CL7220Contig1	Pollen-specific protein C13 OS=Medicago truncatula GN=MTR_3g087540 PE=4 SV=1	0.194438	-0.120009	-1.45461	-1.97404	-4.11647
CL7352Contig1	Os08g0405700 protein OS=Oryza sativa subsp. japonica GN=P0685B10.33 PE=2 SV=1	-0.0542219	0.0910442	-0.386814	-0.551524	-2.35526
CL7359Contig1	hypothetical protein MTR_6g083830 [Medicago truncatula]	-0.292647	-0.15341	-0.448238	-1.00627	-2.04126
CL7420Contig2	Laccase OS=Medicago truncatula GN=MTR_046s0015 PE=4 SV=1	-0.0125611	-0.53848	-0.104759	-1.35134	-2.25624
CL7634Contig1	Disease resistance protein OS=Glycine max PE=2 SV=1	-0.211408	-0.162137	-1.11683	-1.41962	-2.31958
CL7828Contig1	1-aminocyclopropane-1-carboxylic acid oxidase OS=Cicer arietinum GN=aco PE=2 SV=1	0.290704	0.166742	-1.27884	-1.91492	-3.52467
CL7856Contig1	Acidic endochitinase OS=Medicago truncatula GN=MTR_7g116850 PE=3 SV=1	0.478792	0.276971	-0.932473	-1.44915	-3.87788
CL8032Contig1	No Hit	0.181728	-0.199168	-1.34012	-1.8358	-2.57142
CL8035Contig1	Aldose 1-epimerase OS=Medicago truncatula GN=MTR_7g009930 PE=4 SV=1	0.0762843	-0.0138765	-1.32082	-1.81969	-2.58511
CL809Contig1	Peroxidase (Precursor) OS=Glycine max GN=sEPa1 PE=2 SV=1	-0.196706	-0.10494	-1.14624	-1.80722	-3.32769
CL809Contig2	Peroxidase OS=Medicago truncatula GN=MTR_2g088770 PE=3 SV=1	-0.0293263	-0.0733418	-1.13056	-1.80523	-3.29731
CL8122Contig1	No Hit	-0.595015	-0.487877	-0.13735	-0.899683	-2.0188
CL8264Contig1	Pectate lyase 1-27 OS=Medicago truncatula GN=MTR_7g059290 PE=4 SV=1	0.120921	-0.234039	-1.23198	-1.87988	-3.13831
CL8525Contig1	Polygalacturonase PG1 OS=Glycine max GN=Gma.57550 PE=2 SV=1	-0.904176	-0.0100856	-0.373347	-0.416881	-2.18396
CL8689Contig1	unknown [Lotus japonicus]	-0.270616	-0.387169	-0.872155	-1.27538	-2.48787
CL8857Contig1	Neurogenic locus notch-like protein OS=Medicago truncatula GN=MTR_5g028090 PE=4 SV=1	-0.390864	-0.646055	-0.612997	-1.57359	-3.48399
CL8857Contig2	Ankyrin repeat-containing protein OS=Medicago truncatula GN=MTR_5g028190 PE=4 SV=1	0.0463252	-0.453024	-0.496043	-1.44436	-3.30527
CL886Contig2	Myo-inositol-1-phosphate synthase OS=Glycine max GN=MIPS3 PE=4 SV=1	-1.97076	-0.17756	-1.26526	-0.754673	-2.05232
CL8888Contig1	Pectate lyase OS=Medicago truncatula GN=MTR_3g086310 PE=4 SV=1	-0.0432807	0.0574553	-0.352845	-0.76727	-2.14917
CL8892Contig1	Structural constituent of cell wall, putative OS=Ricinus communis GN=RCOM_0155160 PE=4 SV=1	0.355147	0.115602	-1.05881	-1.74292	-3.85469
CL89Contig3	No Hit	-0.4637	-0.295799	-0.961248	-1.62265	-2.22475
CL9083Contig1	No Hit	0.0312737	-0.131633	-1.24735	-1.84844	-3.90925
CL924Contig1	1-aminocyclopropane-1-carboxylate oxidase OS=Medicago truncatula GN=MTR_5g032870 PE=3 SV=1	-0.0375372	0.219303	-0.486531	-1.13262	-3.18533
CL924Contig2	1-aminocyclopropane-1-carboxylate oxidase OS=Medicago truncatula GN=MTR_5g032870 PE=3 SV=1	0.0249296	0.198425	-0.513416	-1.14985	-3.16472
CL9283Contig1	Peroxidase OS=Medicago truncatula GN=MTR_1g115900 PE=3 SV=1	0.500997	0.135932	-1.19186	-1.88156	-3.38442
CL9367Contig1	L-ascorbate oxidase-like protein OS=Medicago truncatula GN=MTR_5g018270 PE=4 SV=1	-0.017734	-0.156237	-1.26349	-1.77845	-2.74619
CL9665Contig2	S-adenosylmethionine synthase OS=Glycine max PE=3 SV=1	-0.191969	-0.111538	-1.12455	-1.62921	-2.40547
CL9739Contig1	Gibberellin 20 oxidase OS=Medicago truncatula GN=MTR_7g090520 PE=2 SV=1	0.559955	0.201478	-0.335589	-0.401939	-2.61159
CL9815Contig2	Omega-hydroxypalmitate O-feruloyl transferase OS=Medicago truncatula GN=MTR_5g013270 PE=4 SV=1	0.486932	-0.170913	0.0241896	-0.961172	-2.31
CL9877Contig1	Cysteine proteinase OS=Glycine max GN=CysP2 PE=2 SV=1	-1.57578	-0.573065	-0.988179	-1.44756	-2.65303
